# Supplementary material for: Effects of syllable boundaries in Tibetan reading
Source: Sci Rep. 2023 Jan 6;13:314. doi: 10.1038/s41598-022-25759-1 (PMC9822970; doi:10.1038/s41598-022-25759-1)
Supplement: Supplementary file 1 — Supplementary Information. [file 41598_2022_25759_MOESM1_ESM.zip]

Archive with 3 entries (2 files):
- data/
- data/global analysis.xlsx
- data/local analysis.xlsx
