# Supplementary material for: Effects of syllable boundaries in Tibetan reading
Source: Sci Rep. 2023 Jan 6;13:314. doi: 10.1038/s41598-022-25759-1 (PMC9822970; doi:10.1038/s41598-022-25759-1)
Supplement: Supplementary file 1 — Supplementary Information. [file 41598_2022_25759_MOESM1_ESM.zip › data/global analysis.xlsx]

## Sheet: Experiment1  global analysis
participants	Block	trial	visualcues	average fixation duration	average saccade amplitude	sentence reading time	total fixation times	reading speed	forward saccade times	backward saccade times
01jmwd	block1	28	normal	230.27	1.82	3945	15	304.183	10	3
01jmwd	block1	79	untsheg	269.5	1.18	7285	10	164.722	7	1
01jmwd	block1	71	untsheg	245.35	1.79	4774	17	238.793	10	4
01jmwd	block1	18	normal	251.73	2.01	4272	15	308.989	11	2
01jmwd	block1	45	space	181.45	2.41	5168	11	267.028	8	2
01jmwd	block1	19	normal	198.73	2.45	2469	11	486.027	8	2
01jmwd	block1	63	untsheg	211.2	1.48	2493	10	481.348	7	2
01jmwd	block1	72	untsheg	201.14	1.46	1738	7	655.926	6	0
01jmwd	block1	51	space	229.57	1.77	1954	7	614.125	6	0
01jmwd	block1	55	space	213.5	1.57	2386	10	553.227	7	2
01jmwd	block1	54	space	211.75	2.3	2223	8	539.811	8	1
01jmwd	block1	66	untsheg	217.67	1.9	4941	9	230.723	7	3
01jmwd	block1	27	normal	224.8	2.4	5339	10	202.285	6	3
01jmwd	block1	53	space	210.83	2.62	5716	12	230.931	9	3
01jmwd	block1	47	space	281	2.48	6943	13	164.194	9	4
01jmwd	block1	44	space	200.36	2.17	4823	11	261.248	8	1
01jmwd	block1	23	normal	207.69	2.15	3388	13	336.482	9	4
01jmwd	block1	75	untsheg	271.67	2.22	2848	9	484.551	7	2
01jmwd	block1	62	untsheg	228.89	1.18	4783	9	250.889	8	1
01jmwd	block1	25	normal	216.16	1.68	4903	19	244.748	12	6
01jmwd	block1	26	normal	185.38	1.63	1932	8	683.23	6	2
01jmwd	block1	49	space	202.7	1.68	4160	10	331.731	8	1
01jmwd	block1	12	normal	201.17	2.09	4445	18	283.465	12	6
01jmwd	block1	40	space	172.89	1.44	1959	9	643.185	7	1
01jmwd	block1	38	space	216.5	1.97	1498	6	881.175	6	0
01jmwd	block1	11	normal	224.1	2.79	2726	10	462.216	6	2
01jmwd	block1	35	space	233.85	2.54	3634	13	363.236	10	2
01jmwd	block1	16	normal	212.25	1.82	4404	8	258.856	7	1
01jmwd	block1	57	space	207.43	1.53	3296	7	364.078	6	0
01jmwd	block1	67	untsheg	253.31	1.97	3905	13	338.028	9	5
01jmwd	block1	81	untsheg	238.8	1.38	1475	5	772.881	4	0
01jmwd	block1	60	untsheg	173.71	1.63	5185	7	208.293	6	1
01jmwd	block1	77	untsheg	235.19	1.48	4526	16	278.392	9	5
01jmwd	block1	48	space	233.29	1.65	5857	7	194.639	6	1
01jmwd	block1	52	space	192.73	1.5	8882	15	128.349	10	4
01jmwd	block1	17	normal	218.4	1.38	8345	15	150.989	10	5
01jmwd	block1	64	untsheg	233.56	1.83	4356	16	289.256	10	5
01jmwd	block1	31	normal	199.08	1.79	3021	12	377.358	8	2
01jmwd	block1	58	untsheg	192.8	2.09	5192	10	254.237	8	2
01jmwd	block1	39	space	241.85	2.76	5738	20	209.132	13	6
01jmwd	block1	73	untsheg	205.1	1.86	2746	10	393.299	7	2
01jmwd	block1	29	normal	235.31	2.26	3702	13	340.357	8	5
01jmwd	block1	76	untsheg	243.8	1.4	1546	5	737.387	3	1
01jmwd	block1	41	space	172.18	2.44	2785	11	473.968	8	3
01jmwd	block1	56	space	273.67	2.09	2825	9	382.301	7	1
01jmwd	block1	34	space	202.33	1.88	1512	6	753.968	5	0
01jmwd	block1	59	untsheg	306.27	1.05	5895	11	213.74	8	1
01jmwd	block1	15	normal	231	2.33	6668	24	197.96	14	7
01jmwd	block1	50	space	187.29	1.82	3123	7	384.246	6	0
01jmwd	block1	20	normal	199.69	2.49	3950	16	303.797	10	5
01jmwd	block1	78	untsheg	227.29	1.5	4414	7	271.862	6	0
01jmwd	block1	37	space	237	1.73	6760	10	204.142	7	2
01jmwd	block1	74	untsheg	229.1	1.68	2731	10	395.46	7	3
01jmwd	block1	30	normal	191.56	2.37	3866	16	341.438	10	6
01jmwd	block1	70	untsheg	284.56	1.38	6916	16	173.511	9	7
01jmwd	block1	36	space	196.08	2.37	2821	12	425.381	8	3
01jmwd	block1	43	space	210.27	2.37	2754	11	413.943	8	2
01jmwd	block1	10	normal	195.3	2.38	2572	10	443.235	7	1
01jmwd	block1	61	untsheg	256	2.18	8000	23	150	16	5
01jmwd	block1	21	normal	239.4	2.45	2665	10	472.795	7	3
01jmwd	block1	24	normal	251.64	2.21	3207	11	392.891	8	2
01jmwd	block1	32	normal	234.86	1.94	1829	7	656.096	6	0
01jmwd	block1	33	normal	198.62	1.84	1953	8	645.161	7	0
01jmwd	block1	80	untsheg	253.36	2.44	5915	11	202.874	8	2
01jmwd	block1	68	untsheg	265.27	1.91	3433	11	367.026	9	3
01jmwd	block1	69	untsheg	252.11	2.12	2712	9	486.726	7	2
01jmwd	block1	22	normal	235.67	1.89	5808	12	185.95	7	3
01jmwd	block1	13	normal	203.15	1.7	3092	13	407.503	9	2
01jmwd	block1	46	space	230.62	2.21	3526	13	323.313	8	5
01jmwd	block1	42	space	229.88	2.13	2041	8	646.742	6	1
01jmwd	block1	65	untsheg	220.06	1.78	6963	18	198.19	11	3
01jmwd	block1	14	normal	219.89	2.84	2252	9	586.146	7	2
04yzzm	block1	58	untsheg	197.89	1.57	5786	9	228.137	7	0
04yzzm	block1	56	space	233.7	2.35	2682	10	402.685	7	3
04yzzm	block1	68	untsheg	268	1.81	3154	10	399.493	6	3
04yzzm	block1	45	space	235.33	3.01	6569	12	210.078	7	4
04yzzm	block1	57	space	247	3.21	6158	7	194.868	5	2
04yzzm	block1	64	untsheg	284.45	2.29	3412	11	369.285	7	3
04yzzm	block1	24	normal	247.39	2.2	4906	18	256.828	9	6
04yzzm	block1	50	space	206.07	2.77	5679	15	211.305	9	5
04yzzm	block1	62	untsheg	257.9	2.32	6218	10	192.988	6	3
04yzzm	block1	54	space	235.88	2.64	2319	8	517.464	6	1
04yzzm	block1	13	normal	233.25	2.89	3658	12	344.451	9	3
04yzzm	block1	73	untsheg	227.12	2.71	2340	8	461.538	5	3
04yzzm	block1	27	normal	276.32	2.57	10604	22	101.848	14	7
04yzzm	block1	80	untsheg	242.38	2.55	4891	8	245.349	6	2
04yzzm	block1	78	untsheg	255.75	2.57	4831	8	248.396	6	1
04yzzm	block1	16	normal	219	1.87	4137	8	275.562	6	1
04yzzm	block1	77	untsheg	286.36	2.29	3631	11	347.012	8	3
04yzzm	block1	44	space	228.33	2.9	5804	9	217.092	5	2
04yzzm	block1	59	untsheg	260.15	2.17	7047	13	178.799	9	2
04yzzm	block1	23	normal	251.44	2.74	2564	9	444.618	7	1
04yzzm	block1	33	normal	213.67	3.14	2212	9	569.62	6	2
04yzzm	block1	34	space	234.57	2.12	1818	7	627.063	4	2
04yzzm	block1	75	untsheg	212.5	2.85	2567	10	537.593	6	3
04yzzm	block1	21	normal	240.33	3.17	3248	12	387.931	8	3
04yzzm	block1	76	untsheg	249.83	1.95	3553	12	320.856	8	3
04yzzm	block1	61	untsheg	243.57	2.19	3773	14	318.049	8	4
04yzzm	block1	14	normal	220.08	3.11	3286	12	401.704	8	3
04yzzm	block1	29	normal	203.36	2.68	2833	11	444.758	7	4
04yzzm	block1	15	normal	268.73	2.79	3245	11	406.78	8	2
04yzzm	block1	43	space	227.56	2.58	5451	16	209.136	7	7
04yzzm	block1	70	untsheg	280.11	2.5	6082	9	197.304	5	3
04yzzm	block1	79	untsheg	214.6	2.47	5579	10	215.092	6	4
04yzzm	block1	35	space	249	3.48	2641	8	499.811	7	1
04yzzm	block1	19	normal	288.33	3.13	2840	9	422.535	5	3
04yzzm	block1	63	untsheg	315.85	2.75	4667	13	257.124	8	4
04yzzm	block1	22	normal	234.6	2.33	5131	10	210.485	7	2
04yzzm	block1	37	space	185	3.01	5133	10	268.849	8	1
04yzzm	block1	51	space	206.92	2.66	3245	13	369.8	7	4
04yzzm	block1	25	normal	251.92	2.64	3347	12	358.53	7	3
04yzzm	block1	67	untsheg	285.71	2.98	2476	7	533.118	6	1
04yzzm	block1	72	untsheg	249.11	2.48	2770	9	411.552	7	1
04yzzm	block1	38	space	184.3	2.96	2399	10	550.229	7	1
04yzzm	block1	65	untsheg	212.81	2.19	10007	21	137.903	16	4
04yzzm	block1	26	normal	237.43	2.72	4413	14	299.116	9	3
04yzzm	block1	40	space	222.5	2	3004	12	419.441	9	3
04yzzm	block1	12	normal	214.4	2.89	2697	10	467.186	6	3
04yzzm	block1	49	space	198.8	2.98	4543	10	303.764	7	2
04yzzm	block1	32	normal	246.67	1.77	2431	9	493.624	7	1
04yzzm	block1	36	space	193.75	3.12	1984	8	604.839	6	2
04yzzm	block1	10	normal	249.89	2.89	2521	9	452.202	5	3
04yzzm	block1	55	space	237.8	2.01	2887	10	457.222	7	2
04yzzm	block1	52	space	291.33	2.17	4458	6	255.72	5	1
04yzzm	block1	48	space	211.62	3.15	4846	8	235.246	7	1
04yzzm	block1	39	space	217.62	2.61	3479	13	344.927	7	5
04yzzm	block1	18	normal	246.2	3.39	2993	10	441.029	7	3
04yzzm	block1	81	untsheg	230.8	2.11	2717	10	419.58	7	2
04yzzm	block1	66	untsheg	247.71	2.37	4064	7	280.512	6	2
04yzzm	block1	11	normal	208.22	3.1	2614	9	482.02	6	2
04yzzm	block1	30	normal	220.29	2.51	5344	21	247.006	11	7
04yzzm	block1	53	space	241.12	3.3	4486	8	294.249	5	3
04yzzm	block1	31	normal	223.67	2.04	4774	18	238.793	9	6
04yzzm	block1	17	normal	269.43	2.04	4550	7	276.923	6	0
04yzzm	block1	69	untsheg	197.18	2	2687	11	491.254	8	3
07nmyz	block1	80	untsheg	241	1.5	7818	14	153.492	10	3
07nmyz	block1	55	space	249.9	2.08	3100	10	425.806	5	5
07nmyz	block1	25	normal	259.53	1.8	7834	17	153.178	13	6
07nmyz	block1	30	normal	209.5	1.86	4006	12	329.506	9	2
07nmyz	block1	33	normal	235.75	2.28	3275	8	384.733	9	1
07nmyz	block1	34	space	244.69	1.63	3877	13	294.042	8	3
07nmyz	block1	60	untsheg	241.3	1.8	8294	10	130.215	7	2
07nmyz	block1	37	space	228.28	2.16	12141	18	113.664	14	5
07nmyz	block1	71	untsheg	242.95	1.46	10100	22	112.871	14	8
07nmyz	block1	42	space	216.1	2.23	3670	10	359.673	8	3
07nmyz	block1	48	space	222.88	2.45	17778	16	64.1242	11	6
07nmyz	block1	81	untsheg	229.47	1.36	4495	15	253.615	7	5
07nmyz	block1	29	normal	243	2.58	6769	20	186.143	11	8
07nmyz	block1	10	normal	198.88	1.7	3588	8	317.726	7	2
07nmyz	block1	75	untsheg	260.06	1.66	6161	18	223.99	9	4
07nmyz	block1	79	untsheg	225.53	1.71	9531	19	125.905	13	3
07nmyz	block1	39	space	250.75	1.63	3330	8	360.36	6	2
07nmyz	block1	17	normal	278.31	1.47	12030	13	104.738	11	6
07nmyz	block1	54	space	201.25	1.85	3193	8	375.822	7	1
07nmyz	block1	22	normal	299.14	2.1	6068	7	177.983	8	1
07nmyz	block1	18	normal	236.63	3.3	5226	19	252.583	11	6
07nmyz	block1	41	space	269.08	2.57	4036	13	327.056	10	3
07nmyz	block1	47	space	253.5	1.9	8902	18	128.061	11	6
07nmyz	block1	35	space	211.75	1.62	7325	24	180.205	15	7
07nmyz	block1	31	normal	277.2	2.39	5455	15	208.983	11	6
07nmyz	block1	12	normal	212.86	2.14	5959	21	211.445	14	7
07nmyz	block1	43	space	269.86	3.16	2427	7	469.716	5	2
07nmyz	block1	61	untsheg	222.69	1.62	4664	13	257.29	8	2
07nmyz	block1	32	normal	239.87	1.93	4805	15	249.74	13	4
07nmyz	block1	65	untsheg	287.41	1.36	11141	22	123.867	12	8
07nmyz	block1	14	normal	259.12	2.03	2815	8	468.917	9	2
07nmyz	block1	45	space	232.25	1.73	10654	12	129.529	9	2
07nmyz	block1	74	untsheg	232.87	1.87	9282	31	116.354	17	13
07nmyz	block1	27	normal	260.9	1.82	6797	10	158.894	9	3
07nmyz	block1	51	space	225.06	2.13	4730	17	253.7	11	5
07nmyz	block1	73	untsheg	243.08	1.24	4597	12	234.936	10	5
07nmyz	block1	67	untsheg	245.16	2.59	6286	19	209.99	12	5
07nmyz	block1	62	untsheg	262.09	1.54	6849	11	175.208	8	2
07nmyz	block1	64	untsheg	313.62	2.11	7571	21	166.425	12	9
07nmyz	block1	69	untsheg	252.69	1.69	4200	13	314.286	9	4
07nmyz	block1	40	space	228.14	2.28	4155	14	303.249	10	4
07nmyz	block1	57	space	231.3	1.69	5036	10	238.284	7	1
07nmyz	block1	72	untsheg	230.36	1.76	3031	11	376.113	8	3
07nmyz	block1	77	untsheg	227.65	1.66	6596	20	191.025	12	9
07nmyz	block1	16	normal	238.86	1.46	6822	14	167.106	8	3
07nmyz	block1	15	normal	234.8	2.11	4007	10	329.424	9	3
07nmyz	block1	44	space	307.88	2.61	6159	8	204.579	6	1
07nmyz	block1	46	space	177.83	1.92	4160	12	274.038	9	5
07nmyz	block1	49	space	225	2.58	10424	25	132.387	18	3
07nmyz	block1	63	untsheg	246.73	1.69	3577	11	335.477	7	9
07nmyz	block1	20	normal	218.4	2.47	4518	15	265.604	10	4
07nmyz	block1	24	normal	272.86	2.52	5201	14	242.261	9	4
07nmyz	block1	26	normal	237.35	3.24	5169	17	255.369	12	4
07nmyz	block1	70	untsheg	231.7	1	8031	10	149.421	6	1
07nmyz	block1	11	normal	227.46	2.67	5003	13	251.849	8	4
07nmyz	block1	38	space	243	2.25	2378	7	555.088	6	0
07nmyz	block1	56	space	203.56	2	4804	16	224.813	12	5
07nmyz	block1	28	normal	200.33	1.33	3696	6	324.675	7	1
07nmyz	block1	23	normal	189.8	1.56	4457	10	255.777	7	3
07nmyz	block1	58	untsheg	213.75	1.55	6667	12	197.99	9	3
07nmyz	block1	59	untsheg	229.21	1.32	17249	43	73.0477	22	17
07nmyz	block1	53	space	202	2.41	7591	20	173.89	10	8
07nmyz	block1	66	untsheg	178.38	1.51	7219	8	157.917	7	4
07nmyz	block1	76	untsheg	232.6	2.03	4667	5	244.268	6	2
07nmyz	block1	36	space	157.71	2.2	3392	7	353.774	8	1
07nmyz	block1	50	space	252.67	2.05	6379	6	188.117	5	1
07nmyz	block1	21	normal	247.71	2.56	5988	21	210.421	16	4
07nmyz	block1	68	untsheg	230.89	1.49	5300	18	237.736	11	5
07nmyz	block1	19	normal	237.67	2.17	3806	12	315.292	10	3
07nmyz	block1	78	untsheg	179.89	2.07	6783	9	176.913	6	2
07nmyz	block1	13	normal	219.9	2.53	3044	10	413.929	8	2
07nmyz	block1	52	space	193.23	1.9	7427	13	153.494	9	5
10dj	block1	30	normal	368.24	2.91	12249	29	107.764	18	10
10dj	block1	27	normal	298.75	2.96	34020	32	31.746	20	10
10dj	block1	70	untsheg	321.85	1.68	21716	34	55.2588	19	11
10dj	block1	15	normal	389.29	2.85	12138	28	108.749	21	5
10dj	block1	34	space	334.57	2.89	8174	21	139.467	11	8
10dj	block1	19	normal	310	2.28	17725	47	67.701	28	17
10dj	block1	55	space	355.88	2.61	13123	32	100.587	21	9
10dj	block1	56	space	342.27	2.18	13172	33	81.9921	18	10
10dj	block1	45	space	336.63	2.42	33310	35	41.429	18	15
10dj	block1	28	normal	343.07	2.23	10931	27	109.78	16	9
10dj	block1	63	untsheg	327	2.85	13150	36	91.2548	25	9
10dj	block1	80	untsheg	351.91	2.1	25460	35	47.1328	23	10
10dj	block1	65	untsheg	467.73	2.67	23229	26	59.4085	20	6
10dj	block1	33	normal	315.02	2.48	17007	46	74.0871	23	17
10dj	block1	76	untsheg	365.54	2.1	11521	28	98.9497	17	9
10dj	block1	43	space	360.27	3	7021	15	162.37	10	5
10dj	block1	39	space	309.66	2.88	10718	29	111.961	18	8
10dj	block1	31	normal	321.61	2.67	15479	41	73.6482	23	15
10dj	block1	25	normal	286.67	2.75	10756	30	111.566	20	8
10dj	block1	67	untsheg	338.39	2.58	14538	36	90.7965	25	8
10dj	block1	50	space	344.11	2.69	24905	28	48.1831	19	5
10dj	block1	37	space	313.48	3.48	12435	23	110.977	15	8
10dj	block1	71	untsheg	337.42	2	19002	48	59.9937	30	13
10dj	block1	35	space	318.91	2.73	12689	34	104.027	21	10
10dj	block1	68	untsheg	344.57	2.23	36341	87	34.6716	52	30
10dj	block1	10	normal	329.5	2.83	9591	26	118.861	16	7
10dj	block1	42	space	335.64	2.33	10819	28	122.008	15	11
10dj	block1	59	untsheg	319.9	2.24	26165	50	48.1559	35	15
10dj	block1	22	normal	306.24	2.54	17123	25	63.0731	18	6
10dj	block1	52	space	349.09	2.43	28583	22	39.8838	11	7
10dj	block1	51	space	342.19	2.21	16755	42	71.6204	22	17
10dj	block1	81	untsheg	337.62	1.99	9172	24	124.291	15	7
10dj	block1	36	space	304.24	3.1	7767	21	154.5	13	7
10dj	block1	29	normal	285.82	2.5	11068	33	113.842	20	10
10dj	block1	78	untsheg	339.39	2.08	35541	46	33.7638	23	19
10dj	block1	41	space	344.25	3.19	12599	32	104.77	21	8
10dj	block1	72	untsheg	323	2.79	7913	18	144.067	12	6
10dj	block1	58	untsheg	332.42	3.29	21867	33	60.3649	20	11
10dj	block1	69	untsheg	320.12	2.21	16373	43	80.6205	25	16
10dj	block1	46	space	322.81	3.08	5918	16	192.633	11	4
10dj	block1	40	space	294.05	2.61	8375	22	150.448	13	7
10dj	block1	79	untsheg	334.5	2.83	17939	30	66.8934	15	14
10dj	block1	26	normal	331.5	2.66	6870	18	192.14	12	5
10dj	block1	14	normal	370.62	3.38	7124	16	185.289	14	2
10dj	block1	20	normal	315.71	3.19	8324	21	144.161	16	5
10dj	block1	62	untsheg	357.82	2.45	12416	22	96.6495	13	8
10dj	block1	66	untsheg	300.09	2.44	11758	23	96.9553	17	6
10dj	block1	21	normal	298.85	3.29	9677	26	130.206	19	8
10dj	block1	54	space	319.73	3.83	5913	15	202.943	10	5
10dj	block1	48	space	309.81	3.16	18705	16	60.9463	12	6
10dj	block1	12	normal	324.71	3.26	6526	17	193.074	11	4
10dj	block1	18	normal	326.73	2.61	11146	30	118.428	18	11
10dj	block1	60	untsheg	333.86	2.21	13295	21	81.2335	13	7
10dj	block1	75	untsheg	384.17	1.89	7915	18	174.352	9	7
10dj	block1	49	space	343.32	3.9	20221	22	68.2459	11	9
10dj	block1	64	untsheg	317.92	2.45	4637	13	271.727	9	3
10dj	block1	73	untsheg	287.88	2.29	5209	16	207.333	10	5
10dj	block1	77	untsheg	332.42	2.47	10161	24	124.004	17	7
10dj	block1	53	space	295.5	3.56	20742	34	63.639	25	8
10dj	block1	32	normal	307.3	2.26	3704	10	323.974	8	3
10dj	block1	13	normal	345.33	3.71	4734	12	266.16	9	2
10dj	block1	44	space	343.93	3.43	11365	14	110.867	11	3
10dj	block1	23	normal	305.27	3.05	5330	15	213.884	10	3
10dj	block1	24	normal	307.29	3.08	7669	21	164.298	15	5
10dj	block1	38	space	356.71	3.46	5778	14	228.453	9	4
10dj	block1	57	space	334.27	3.2	9385	15	127.864	8	6
10dj	block1	16	normal	315.36	2.13	12066	22	94.4804	13	9
10dj	block1	74	untsheg	376.75	2.44	6569	16	164.409	10	5
10dj	block1	47	space	316.05	2.54	11244	22	101.387	13	8
10dj	block1	11	normal	291.21	2.99	8390	24	150.179	16	6
10dj	block1	17	normal	292.63	2.49	16211	27	77.725	14	11
13sldj	block1	43	space	254	1.65	2210	8	515.837	6	1
13sldj	block1	36	space	223.57	3.39	2133	7	562.588	5	1
13sldj	block1	63	untsheg	289.71	1.39	2351	7	510.421	5	1
13sldj	block1	51	space	258.9	1.41	3170	10	378.549	7	1
13sldj	block1	16	normal	219.38	1.46	6441	8	176.991	5	1
13sldj	block1	23	normal	311.12	1.66	3063	8	372.184	7	1
13sldj	block1	11	normal	275.38	1.7	3026	8	416.391	8	0
13sldj	block1	76	untsheg	249.36	2.38	4147	14	274.898	9	4
13sldj	block1	46	space	230.5	2.04	3554	12	320.765	8	2
13sldj	block1	74	untsheg	212	1.79	1584	5	681.818	4	0
13sldj	block1	18	normal	220.56	2.92	3486	9	378.657	8	2
13sldj	block1	70	untsheg	225.25	1.37	7388	12	162.426	7	4
13sldj	block1	68	untsheg	279.89	2.35	3172	9	397.226	7	2
13sldj	block1	19	normal	188.29	1.93	2443	7	491.199	7	1
13sldj	block1	72	untsheg	232	2.97	2143	7	531.965	5	2
13sldj	block1	12	normal	199.22	2.32	2322	9	542.636	7	2
13sldj	block1	24	normal	233.44	3.01	3106	9	405.666	6	2
13sldj	block1	44	space	214.11	2.63	6796	9	185.403	6	3
13sldj	block1	33	normal	213	2.38	2019	6	624.071	6	1
13sldj	block1	81	untsheg	230.25	1.58	2909	8	391.887	8	1
13sldj	block1	60	untsheg	237	1.79	4088	7	264.188	6	1
13sldj	block1	29	normal	233.71	1.58	4712	17	267.402	12	3
13sldj	block1	62	untsheg	279.88	1.54	4935	8	243.161	7	1
13sldj	block1	28	normal	241.12	2.84	2521	8	476.002	7	1
13sldj	block1	10	normal	208.6	2.03	2720	10	419.118	7	4
13sldj	block1	38	space	246.86	2.63	2274	7	580.475	5	1
13sldj	block1	61	untsheg	241.88	1.21	2465	8	486.815	5	1
13sldj	block1	69	untsheg	222.22	1.52	2597	9	508.279	7	2
13sldj	block1	54	space	186.57	2.19	1819	7	659.703	5	2
13sldj	block1	64	untsheg	254.9	2.75	3121	10	403.717	7	2
13sldj	block1	45	space	216.75	1.85	5546	8	248.828	6	1
13sldj	block1	75	untsheg	227.62	2.25	2452	8	562.806	7	1
13sldj	block1	55	space	213.92	2.33	3604	12	366.26	9	5
13sldj	block1	49	space	164.3	2.04	4726	10	292.002	5	1
13sldj	block1	79	untsheg	260.56	1.59	6238	9	192.369	5	3
13sldj	block1	50	space	229	1.75	4073	8	294.623	5	2
13sldj	block1	22	normal	260.29	3.24	4049	7	266.733	6	1
13sldj	block1	13	normal	205.7	2.93	3160	10	398.734	8	3
13sldj	block1	27	normal	288.8	2.01	7823	15	138.054	10	5
13sldj	block1	20	normal	234.91	2.48	3475	11	345.324	7	4
13sldj	block1	31	normal	265	1.69	2232	6	510.753	6	0
13sldj	block1	57	space	239.62	2.47	3968	8	302.419	7	1
13sldj	block1	67	untsheg	245.64	2.45	4114	11	320.856	8	2
13sldj	block1	21	normal	186.25	2.68	2429	8	518.732	6	2
13sldj	block1	35	space	174.91	2.32	4543	11	290.557	8	4
13sldj	block1	32	normal	218.91	1.69	3518	11	341.103	8	3
13sldj	block1	73	untsheg	276	1.33	3555	11	303.797	7	2
13sldj	block1	34	space	240.9	2.27	4086	10	279.001	7	3
13sldj	block1	47	space	231.62	1.56	4063	8	280.581	6	1
13sldj	block1	42	space	181.38	1.71	2391	8	552.07	7	2
13sldj	block1	15	normal	234.67	2.69	4002	12	329.835	8	2
13sldj	block1	39	space	262.89	2.18	3035	9	395.387	6	1
13sldj	block1	58	untsheg	232.67	1.5	4179	9	315.865	6	1
13sldj	block1	71	untsheg	244.4	1.96	4395	15	259.386	9	5
13sldj	block1	53	space	262.89	2.34	5280	9	250	7	1
13sldj	block1	17	normal	237.6	2.44	5323	10	236.709	6	5
13sldj	block1	14	normal	167.33	1.95	2569	6	513.819	6	1
13sldj	block1	65	untsheg	237	1.41	4762	10	289.794	7	2
13sldj	block1	52	space	226.17	2.91	4271	6	266.916	6	1
13sldj	block1	66	untsheg	202.73	1.28	5819	11	195.91	7	2
13sldj	block1	40	space	254	2.68	3079	9	409.224	7	1
13sldj	block1	80	untsheg	220.5	2.23	5554	12	216.06	9	3
13sldj	block1	78	untsheg	198.62	1.58	4230	8	283.688	5	1
13sldj	block1	77	untsheg	258.22	1.7	3572	9	352.744	6	1
13sldj	block1	56	space	208.58	1.97	3118	12	346.376	6	4
13sldj	block1	26	normal	203.44	2.41	2734	9	482.809	7	2
13sldj	block1	48	space	215.17	3.82	4696	6	242.76	5	1
13sldj	block1	59	untsheg	252.25	1.43	6570	16	191.781	9	7
13sldj	block1	37	space	238.67	3.22	5986	9	230.538	9	1
13sldj	block1	30	normal	263.5	3.17	3082	8	428.293	8	1
13sldj	block1	25	normal	204.36	1.96	4336	14	276.753	8	6
16sljn	block1	31	normal	363	1.6	7860	20	145.038	14	5
16sljn	block1	53	space	340.14	1.49	31086	28	42.4628	18	4
16sljn	block1	17	normal	284.92	1.67	14294	26	88.1489	15	7
16sljn	block1	15	normal	297.28	1.91	10053	29	131.304	17	7
16sljn	block1	80	untsheg	319.55	1.58	20607	40	58.2326	25	13
16sljn	block1	46	space	262.44	1.57	7572	25	150.555	13	8
16sljn	block1	47	space	387	1.32	17153	28	66.4607	20	6
16sljn	block1	73	untsheg	271.61	1.33	7918	23	136.398	10	5
16sljn	block1	16	normal	330.56	1.59	17129	18	66.5538	13	5
16sljn	block1	52	space	268	2.55	11828	20	96.3815	12	5
16sljn	block1	68	untsheg	282.03	1.71	10555	34	119.375	19	8
16sljn	block1	56	space	335.24	1.5	13788	38	78.329	24	10
16sljn	block1	48	space	277.6	1.74	7250	15	157.241	10	3
16sljn	block1	35	space	292.26	1.6	14574	43	90.5723	26	9
16sljn	block1	62	untsheg	286.78	1.81	11610	18	103.359	9	5
16sljn	block1	36	space	270.55	1.62	6011	20	199.634	14	7
16sljn	block1	27	normal	292.73	1.74	18170	44	59.4386	24	13
16sljn	block1	75	untsheg	286.12	1.68	8064	25	171.131	15	8
16sljn	block1	55	space	307.84	1.61	21084	62	62.6067	38	22
16sljn	block1	42	space	300.93	2.07	4733	14	278.893	10	4
16sljn	block1	12	normal	287.5	1.95	4412	14	285.585	11	3
16sljn	block1	58	untsheg	327.15	1.32	11952	20	110.442	15	5
16sljn	block1	41	space	255.41	2.02	10901	37	121.09	23	11
16sljn	block1	45	space	318.53	2.2	20264	43	68.1011	24	13
16sljn	block1	51	space	267.56	2.01	10129	32	118.472	23	7
16sljn	block1	25	normal	293.47	1.72	5952	19	201.613	13	4
16sljn	block1	49	space	266.23	1.32	10783	22	127.979	14	4
16sljn	block1	70	untsheg	344.62	1.3	13725	26	87.4317	11	6
16sljn	block1	72	untsheg	292.24	1.36	9669	29	117.903	17	10
16sljn	block1	11	normal	250.62	2.06	9716	32	129.683	23	5
16sljn	block1	57	space	274.54	1.99	10218	24	117.44	17	4
16sljn	block1	10	normal	232.18	1.78	4356	17	261.708	11	5
16sljn	block1	14	normal	238	2.77	4646	16	284.115	11	3
16sljn	block1	38	space	289.11	1.98	5722	18	230.689	12	3
16sljn	block1	64	untsheg	378	1.38	7957	20	158.351	12	5
16sljn	block1	66	untsheg	305.63	1.57	10705	19	106.492	12	6
16sljn	block1	71	untsheg	298.12	1.3	7882	24	144.633	13	7
16sljn	block1	77	untsheg	398.45	1.28	9312	20	135.309	15	4
16sljn	block1	32	normal	300.94	1.65	6061	18	197.987	12	3
16sljn	block1	65	untsheg	291.27	1.03	13327	26	103.549	18	6
16sljn	block1	34	space	307.86	1.66	4625	14	246.486	10	2
16sljn	block1	22	normal	293.13	1.85	13563	31	79.6284	21	6
16sljn	block1	78	untsheg	299.37	1.15	16933	35	70.8675	18	10
16sljn	block1	61	untsheg	243.48	1.37	7517	25	159.638	14	8
16sljn	block1	76	untsheg	299.29	1.58	4501	14	253.277	11	2
16sljn	block1	43	space	301.47	1.76	4915	15	231.943	12	2
16sljn	block1	18	normal	334	1.59	8481	23	155.642	14	4
16sljn	block1	50	space	281.35	2.34	9721	17	123.444	12	4
16sljn	block1	19	normal	286.02	1.65	13975	41	85.8676	27	11
16sljn	block1	59	untsheg	288.44	1.68	11966	18	105.298	12	4
16sljn	block1	21	normal	278.36	2.16	7623	22	165.289	14	5
16sljn	block1	39	space	289.12	2.08	5241	16	228.964	12	3
16sljn	block1	79	untsheg	400.85	1.73	8588	13	139.73	9	3
16sljn	block1	69	untsheg	351.37	2.16	7530	19	175.299	14	5
16sljn	block1	26	normal	337.03	1.76	13628	37	96.8594	25	4
16sljn	block1	54	space	252.48	2.15	7702	27	155.804	20	6
16sljn	block1	30	normal	253.53	1.94	5912	19	223.275	14	4
16sljn	block1	60	untsheg	265.64	1.48	7670	14	140.808	9	3
16sljn	block1	37	space	235.42	1.77	14637	19	94.2816	13	3
16sljn	block1	20	normal	283.38	1.85	6628	21	181.05	14	5
16sljn	block1	33	normal	306.65	2.03	5777	17	218.106	13	4
16sljn	block1	44	space	252.94	1.92	8615	18	146.257	14	4
16sljn	block1	13	normal	282.33	2.8	7089	21	177.74	12	8
16sljn	block1	40	space	272	1.8	8346	25	150.971	13	7
16sljn	block1	23	normal	284.41	1.52	9314	29	122.396	15	10
16sljn	block1	29	normal	277.67	1.74	5978	18	210.773	13	2
16sljn	block1	74	untsheg	290.36	0.99	3551	11	304.14	8	1
16sljn	block1	24	normal	298.75	2	5126	16	245.806	12	3
16sljn	block1	67	untsheg	284.64	2.04	3454	11	382.166	10	1
16sljn	block1	63	untsheg	259.69	1.1	3665	13	327.422	10	2
16sljn	block1	28	normal	289.08	2.03	4139	13	289.925	10	3
19dmz	block1	74	untsheg	261	2.54	1870	6	577.54	4	0
19dmz	block1	25	normal	220	1.54	1974	8	607.903	8	0
19dmz	block1	76	untsheg	228.67	1.74	2268	9	502.646	7	1
19dmz	block1	14	normal	209.25	1.95	1962	8	672.783	7	1
19dmz	block1	31	normal	209.33	2.12	2420	9	471.074	8	1
19dmz	block1	63	untsheg	228	1.78	1813	7	661.886	5	1
19dmz	block1	26	normal	197.8	1.58	2197	10	600.819	9	0
19dmz	block1	44	space	272.29	1.65	5495	7	229.299	8	0
19dmz	block1	50	space	183.78	2.56	6072	9	197.628	6	3
19dmz	block1	45	space	230.1	2.77	6193	10	222.832	8	1
19dmz	block1	71	untsheg	265.33	1.65	3688	12	309.111	10	2
19dmz	block1	67	untsheg	222.58	1.76	3301	12	399.879	10	2
19dmz	block1	35	space	215.12	1.74	2187	8	603.567	9	1
19dmz	block1	62	untsheg	260.27	1.9	7673	11	156.393	8	2
19dmz	block1	57	space	201.8	2.35	4786	10	250.731	6	2
19dmz	block1	53	space	210.8	2.42	5011	10	263.42	8	3
19dmz	block1	39	space	206.2	2.26	2304	10	520.833	8	1
19dmz	block1	49	space	203.7	1.93	5090	10	271.12	8	1
19dmz	block1	11	normal	281.5	2.15	2621	8	480.733	6	0
19dmz	block1	72	untsheg	239.5	1.85	1702	6	669.8	5	1
19dmz	block1	73	untsheg	217	1.48	1687	7	640.19	6	0
19dmz	block1	69	untsheg	217.12	1.61	4116	16	320.7	12	4
19dmz	block1	37	space	212.57	2.12	5624	7	245.377	6	1
19dmz	block1	15	normal	204.82	2.21	2689	11	490.889	7	2
19dmz	block1	43	space	262	2.37	3149	10	362.02	4	3
19dmz	block1	52	space	212.25	1.66	4657	8	244.793	7	0
19dmz	block1	48	space	258.25	1.95	6420	8	177.57	6	1
19dmz	block1	32	normal	249.3	1.9	3039	10	394.867	8	2
19dmz	block1	68	untsheg	289.12	1.5	2627	8	479.635	7	2
19dmz	block1	77	untsheg	207	1.4	2507	11	502.593	6	2
19dmz	block1	64	untsheg	204.43	1.78	1633	7	771.586	5	1
19dmz	block1	59	untsheg	287.41	1.68	8145	17	154.696	12	3
19dmz	block1	79	untsheg	192.27	2.35	5169	11	232.153	8	1
19dmz	block1	54	space	189.38	2.27	1827	8	656.814	6	0
19dmz	block1	42	space	180.36	2.19	2328	11	567.01	6	4
19dmz	block1	28	normal	297.75	1.67	2608	8	460.123	7	0
19dmz	block1	29	normal	208.91	1.77	2671	11	471.733	9	2
19dmz	block1	65	untsheg	241.53	2.07	7711	15	178.965	12	2
19dmz	block1	10	normal	170.7	2.57	2352	10	484.694	6	2
19dmz	block1	13	normal	230.29	3.33	1841	7	684.411	5	2
19dmz	block1	58	untsheg	210.12	1.89	5341	8	247.145	5	3
19dmz	block1	33	normal	203.7	1.84	2428	10	518.946	6	1
19dmz	block1	19	normal	230.71	1.92	1814	7	661.521	6	0
19dmz	block1	80	untsheg	195.18	1.8	5078	11	236.314	8	1
19dmz	block1	38	space	183.42	1.93	2656	12	496.988	9	1
19dmz	block1	23	normal	246.09	1.73	3042	11	374.753	7	3
19dmz	block1	66	untsheg	235.14	2.29	4999	7	228.046	5	3
19dmz	block1	18	normal	230	2.54	3819	14	345.64	10	3
19dmz	block1	41	space	212.22	1.8	2231	9	591.663	7	2
19dmz	block1	17	normal	201.62	1.69	6029	13	208.99	10	2
19dmz	block1	75	untsheg	176.73	2.22	2445	11	564.417	9	1
19dmz	block1	51	space	209.25	2.04	2919	12	411.1	9	4
19dmz	block1	27	normal	221.88	2.69	6995	17	154.396	12	4
19dmz	block1	36	space	230.2	1.72	2595	10	462.428	8	1
19dmz	block1	24	normal	196.22	2.7	2094	9	601.719	8	1
19dmz	block1	60	untsheg	229.5	1.3	4740	8	227.848	6	0
19dmz	block1	20	normal	178.78	1.86	1959	9	612.557	8	1
19dmz	block1	70	untsheg	263.17	1.17	5548	12	216.294	7	2
19dmz	block1	22	normal	209.12	1.45	3918	8	275.651	7	0
19dmz	block1	55	space	221.55	2.75	3007	11	438.976	8	2
19dmz	block1	47	space	298	1.6	6353	8	179.443	7	0
19dmz	block1	56	space	252.44	3.41	2853	9	378.549	6	1
19dmz	block1	40	space	200.78	1.79	2067	9	609.579	7	1
19dmz	block1	30	normal	256.67	1.87	2675	9	493.458	7	2
19dmz	block1	21	normal	228.77	1.73	3528	13	357.143	8	4
19dmz	block1	34	space	200.62	1.47	1819	8	626.718	7	0
19dmz	block1	78	untsheg	176.5	1.75	4275	8	280.702	6	2
19dmz	block1	61	untsheg	246.85	1.67	3702	13	324.149	8	2
19dmz	block1	12	normal	190.44	2.68	2109	9	597.44	7	2
19dmz	block1	16	normal	202.29	1.67	4370	7	260.87	6	0
19dmz	block1	46	space	189	2.53	2657	12	429.055	10	1
19dmz	block1	81	untsheg	246.89	1.95	2493	9	457.28	5	2
22lb	block1	19	normal	275.55	1.66	6492	20	184.843	15	6
22lb	block1	10	normal	249.25	2.02	3413	12	334.017	7	2
22lb	block1	21	normal	321.86	1.56	4853	14	259.633	11	2
22lb	block1	29	normal	238.21	1.4	5413	19	232.773	11	5
22lb	block1	12	normal	229.62	1.75	4660	16	270.386	11	4
22lb	block1	35	space	260.25	1.31	6154	20	214.495	12	5
22lb	block1	26	normal	257.88	2.05	7678	24	171.92	13	9
22lb	block1	67	untsheg	263.81	1.05	6240	21	211.538	15	5
22lb	block1	75	untsheg	293.17	1.46	6179	18	223.337	9	7
22lb	block1	76	untsheg	317.85	1.46	4703	13	242.398	9	3
22lb	block1	79	untsheg	229.59	2.18	12189	27	98.4494	13	10
22lb	block1	49	space	203.04	2.17	11922	28	115.752	17	8
22lb	block1	38	space	222.41	1.81	4379	17	301.439	10	4
22lb	block1	53	space	229.77	1.33	7409	13	178.162	10	2
22lb	block1	43	space	231.46	1.77	6873	24	165.866	13	7
22lb	block1	40	space	222.21	1.37	3585	14	351.464	11	1
22lb	block1	73	untsheg	272.67	1.07	7559	24	142.876	13	8
22lb	block1	69	untsheg	307.38	1.13	4390	13	300.683	10	2
22lb	block1	36	space	222.5	1.54	3670	14	326.975	11	2
22lb	block1	72	untsheg	279.33	1.21	3048	9	374.016	7	2
22lb	block1	81	untsheg	317.04	1.29	8608	23	132.435	12	11
22lb	block1	15	normal	239.05	1.51	5250	19	251.429	10	6
22lb	block1	45	space	280.63	1.41	11442	19	120.608	12	3
22lb	block1	39	space	239.06	1.93	5312	18	225.904	11	6
22lb	block1	25	normal	291.24	1.43	5627	17	213.258	13	5
22lb	block1	47	space	252.79	1.07	8887	19	128.277	12	4
22lb	block1	68	untsheg	310.3	1.42	7337	20	171.732	12	5
22lb	block1	63	untsheg	244.25	1.46	3473	12	345.523	9	2
22lb	block1	41	space	236.27	1.8	7108	26	185.706	16	8
22lb	block1	66	untsheg	272.09	1.4	5770	11	197.574	8	3
22lb	block1	56	space	245.04	1.58	8111	28	133.153	18	6
22lb	block1	42	space	214.88	2.35	4278	17	308.555	11	3
22lb	block1	28	normal	243.47	1.92	4774	17	251.362	12	4
22lb	block1	58	untsheg	280.64	1.14	10029	22	131.618	17	6
22lb	block1	61	untsheg	271.69	1.7	3901	13	307.613	10	3
22lb	block1	14	normal	223	1.96	3681	14	358.598	13	2
22lb	block1	11	normal	232.53	1.21	4576	17	275.35	12	4
22lb	block1	37	space	226	1.52	9459	17	145.893	11	5
22lb	block1	64	untsheg	304.57	2.16	5100	14	247.059	9	4
22lb	block1	13	normal	213	2.09	3253	13	387.335	9	3
22lb	block1	20	normal	252.33	1.31	3449	12	347.927	11	2
22lb	block1	60	untsheg	268.36	1.34	5728	11	188.547	9	2
22lb	block1	78	untsheg	205.09	1.75	6254	11	191.877	9	1
22lb	block1	18	normal	269.46	1.13	7473	24	176.636	16	4
22lb	block1	24	normal	246.6	1.38	4313	15	292.14	12	3
22lb	block1	31	normal	202.69	1.67	4307	16	264.685	13	4
22lb	block1	51	space	270.12	1.38	5293	17	226.715	11	3
22lb	block1	30	normal	258	1.76	2622	9	503.432	9	2
22lb	block1	80	untsheg	252.83	1.33	9457	12	126.89	9	2
22lb	block1	52	space	232.5	1.8	5978	10	190.699	8	1
22lb	block1	33	normal	251.47	2.1	5331	19	236.353	13	7
22lb	block1	22	normal	241.27	1.38	5962	11	181.147	9	2
22lb	block1	16	normal	232.23	1.52	7281	13	156.572	11	2
22lb	block1	65	untsheg	280.69	1.46	12123	26	113.833	17	8
22lb	block1	77	untsheg	285.13	1.7	4872	15	258.621	9	5
22lb	block1	50	space	214.92	2.32	5858	13	204.848	9	3
22lb	block1	62	untsheg	259.24	1.58	11485	17	104.484	10	5
22lb	block1	74	untsheg	289.36	1.81	3466	11	311.598	7	2
22lb	block1	32	normal	253.7	1.66	2859	10	419.727	8	2
22lb	block1	23	normal	331.4	2.31	3840	10	296.875	8	1
22lb	block1	71	untsheg	253.61	1.54	5056	18	225.475	11	5
22lb	block1	46	space	270.3	2.66	2991	10	381.143	8	1
22lb	block1	44	space	289	2.43	7339	10	171.686	9	1
22lb	block1	59	untsheg	272.17	1.26	8178	18	154.072	13	3
22lb	block1	34	space	268.13	1.96	4604	15	247.611	12	4
22lb	block1	17	normal	206.63	1.93	9591	19	131.373	14	5
22lb	block1	54	space	207.89	2.17	4501	18	266.607	10	5
22lb	block1	55	space	229.82	1.69	4752	17	277.778	10	5
22lb	block1	27	normal	251.08	1.36	8759	12	123.302	9	3
22lb	block1	48	space	221.2	2.28	6732	10	169.34	7	2
22lb	block1	57	space	271.58	2.18	9190	19	130.577	10	7
22lb	block1	70	untsheg	313.5	1.41	9225	18	130.081	12	4
25djcz	block1	28	normal	281.57	3.1	15263	42	78.6215	22	16
25djcz	block1	38	space	282.32	2.73	7423	22	177.826	11	6
25djcz	block1	26	normal	257.12	2.17	7929	25	166.477	15	5
25djcz	block1	27	normal	324.44	1.53	25550	41	42.2701	22	11
25djcz	block1	14	normal	219.36	2.95	3775	14	349.669	10	2
25djcz	block1	70	untsheg	293.29	1.79	16933	34	70.8675	17	11
25djcz	block1	33	normal	301.88	3.03	10580	26	119.093	15	8
25djcz	block1	35	space	326.05	2.08	6897	19	191.388	12	5
25djcz	block1	45	space	270.86	1.76	13728	14	100.524	11	2
25djcz	block1	73	untsheg	320.23	2.76	5028	13	214.797	9	3
25djcz	block1	74	untsheg	248.78	1.51	2460	9	439.024	6	2
25djcz	block1	42	space	246.25	1.77	2259	8	584.329	7	1
25djcz	block1	29	normal	211.18	1.96	2650	11	475.472	8	1
25djcz	block1	62	untsheg	240.44	1.15	5923	9	202.6	6	1
25djcz	block1	16	normal	204.87	1.8	6849	15	166.448	9	3
25djcz	block1	49	space	240.33	1.67	5359	9	257.511	8	0
25djcz	block1	20	normal	217.5	3.93	2842	10	422.238	7	2
25djcz	block1	58	untsheg	206.5	1.86	5845	14	225.834	10	3
25djcz	block1	36	space	259.71	1.92	5104	17	235.11	10	7
25djcz	block1	43	space	232.27	1.45	2910	11	391.753	8	3
25djcz	block1	69	untsheg	291.43	1.17	4806	14	274.657	9	2
25djcz	block1	50	space	274.6	1.5	6020	10	199.336	7	2
25djcz	block1	75	untsheg	259.29	1.95	2273	7	607.127	6	0
25djcz	block1	51	space	245.44	2.88	9128	27	131.464	17	8
25djcz	block1	79	untsheg	249.2	2.17	6026	10	199.137	7	3
25djcz	block1	66	untsheg	279.29	1.43	6790	7	167.894	6	0
25djcz	block1	15	normal	266.36	4.25	4582	14	288.084	8	2
25djcz	block1	17	normal	310.29	1.84	8293	7	151.935	6	0
25djcz	block1	61	untsheg	276.75	1.31	2397	8	500.626	8	0
25djcz	block1	46	space	218.3	2.55	3169	10	359.735	6	3
25djcz	block1	67	untsheg	257.88	1.66	2308	8	571.924	6	1
25djcz	block1	41	space	202.58	1.81	2790	12	473.118	6	4
25djcz	block1	71	untsheg	357.2	1.25	5850	15	194.872	9	5
25djcz	block1	59	untsheg	310.61	1.09	15334	31	82.1703	15	11
25djcz	block1	48	space	221.5	1.55	5315	6	214.487	5	0
25djcz	block1	56	space	320.77	1.94	4620	13	233.766	9	4
25djcz	block1	63	untsheg	279.67	1.51	1947	6	616.333	5	0
25djcz	block1	39	space	284.5	2.05	3745	12	320.427	10	1
25djcz	block1	12	normal	285.71	1.67	2231	7	564.769	5	1
25djcz	block1	72	untsheg	242.18	1.83	2955	11	385.787	8	2
25djcz	block1	34	space	218.56	2.2	2398	9	475.396	7	3
25djcz	block1	23	normal	242.89	1.48	2389	9	477.187	7	0
25djcz	block1	64	untsheg	245.7	1.99	2808	10	448.718	8	2
25djcz	block1	37	space	210.36	2.68	7005	11	197.002	8	2
25djcz	block1	57	space	243.33	1.64	4487	9	267.439	7	1
25djcz	block1	31	normal	244.88	2.06	4368	16	260.989	10	4
25djcz	block1	21	normal	235.25	1.43	4242	16	297.03	11	2
25djcz	block1	54	space	218.06	2.02	3948	16	303.951	10	4
25djcz	block1	76	untsheg	244.86	1.58	1879	7	606.706	6	0
25djcz	block1	11	normal	223.42	2.14	3086	12	408.296	10	2
25djcz	block1	30	normal	226.18	1.3	2792	11	472.779	8	1
25djcz	block1	52	space	236.9	1.85	6298	10	181.01	7	3
25djcz	block1	32	normal	252.33	2.04	1781	6	673.779	6	0
25djcz	block1	22	normal	291.11	1.39	5088	9	212.264	7	2
25djcz	block1	10	normal	250.5	1.58	2197	8	518.889	7	0
25djcz	block1	81	untsheg	263.54	2.02	3939	13	289.414	7	4
25djcz	block1	80	untsheg	236.5	1.15	6370	14	188.383	9	2
25djcz	block1	47	space	251	1.23	6148	14	185.426	10	2
25djcz	block1	13	normal	272.91	1.62	3380	11	372.781	7	1
25djcz	block1	78	untsheg	222	1.5	6066	9	197.824	7	1
25djcz	block1	18	normal	236.64	1.26	3857	14	342.235	11	1
25djcz	block1	19	normal	257.62	2.59	4923	16	243.754	13	2
25djcz	block1	68	untsheg	295.17	1.23	3812	12	330.535	10	1
25djcz	block1	60	untsheg	217.67	1.5	4809	12	224.579	9	3
25djcz	block1	24	normal	229.24	1.99	4366	17	288.594	12	5
25djcz	block1	25	normal	247.7	1.62	2808	10	427.35	8	1
25djcz	block1	65	untsheg	256.1	2.18	4937	10	279.522	8	2
25djcz	block1	53	space	294.89	1.69	4647	9	284.054	9	0
25djcz	block1	55	space	244.14	2.15	3961	14	333.249	10	2
25djcz	block1	77	untsheg	256.43	1.64	2012	7	626.243	7	0
28aq	block1	81	untsheg	285.95	2.96	6516	20	174.954	14	5
28aq	block1	15	normal	256.65	2.33	8933	31	147.767	22	8
28aq	block1	65	untsheg	315.5	1.51	28081	44	49.1435	24	13
28aq	block1	48	space	283.61	2.64	12937	18	88.1193	11	6
28aq	block1	29	normal	236.84	2.27	7037	25	179.054	14	9
28aq	block1	18	normal	236.89	1.34	7363	27	179.275	14	6
28aq	block1	36	space	254.59	2.07	8756	27	137.049	15	7
28aq	block1	50	space	214.25	1.97	29171	16	41.1367	11	4
28aq	block1	30	normal	267.73	1.86	16143	49	81.7692	28	14
28aq	block1	52	space	201.61	1.74	16293	23	69.9687	14	5
28aq	block1	43	space	236.92	2.13	13264	39	85.9469	20	14
28aq	block1	33	normal	278.33	3.06	7185	21	175.365	15	3
28aq	block1	46	space	234.41	1.81	4926	17	231.425	11	2
28aq	block1	74	untsheg	251.12	1.84	5783	17	186.754	9	6
28aq	block1	68	untsheg	247.49	1.48	14521	43	86.7709	24	16
28aq	block1	73	untsheg	261.37	1.49	15524	51	69.5697	25	16
28aq	block1	70	untsheg	284.35	1.63	22569	37	53.1703	18	12
28aq	block1	60	untsheg	253.94	1.34	12925	16	83.559	10	4
28aq	block1	75	untsheg	254.86	1.58	8984	29	153.606	15	9
28aq	block1	51	space	232.94	1.69	10290	36	116.618	17	13
28aq	block1	21	normal	252.5	1.78	9913	32	127.106	17	7
28aq	block1	23	normal	265.8	1.81	12380	40	92.084	25	11
28aq	block1	54	space	258	2.13	3828	12	313.48	10	1
28aq	block1	57	space	247.53	1.84	9099	19	131.883	11	5
28aq	block1	59	untsheg	273.08	1.3	31760	52	39.6725	28	13
28aq	block1	26	normal	261.16	1.75	9083	31	145.326	20	8
28aq	block1	71	untsheg	303.07	1.12	11106	28	102.647	17	8
28aq	block1	37	space	251.41	1.21	17183	17	80.3119	13	2
28aq	block1	72	untsheg	229.2	1.49	4108	15	277.507	13	2
28aq	block1	27	normal	266.12	1.23	16801	32	64.2819	19	9
28aq	block1	25	normal	300.19	1.59	6915	21	173.536	12	5
28aq	block1	47	space	259.23	1.58	15350	31	74.2671	19	7
28aq	block1	31	normal	332.44	1.3	9068	25	125.717	15	8
28aq	block1	10	normal	298.14	1.15	4489	14	253.954	10	1
28aq	block1	55	space	287.17	1.37	16777	52	78.6791	30	17
28aq	block1	38	space	206.57	1.91	3456	14	381.944	10	3
28aq	block1	62	untsheg	309.21	1.06	20380	43	58.8813	22	10
28aq	block1	61	untsheg	326.78	0.85	13101	37	91.5961	15	7
28aq	block1	56	space	260.03	1.29	19610	69	55.0739	36	27
28aq	block1	22	normal	229.45	1.25	13836	22	78.0572	14	6
28aq	block1	40	space	237.95	1.62	5710	21	220.665	12	5
28aq	block1	24	normal	266.56	1.52	14693	50	85.7551	30	15
28aq	block1	12	normal	234.76	1.72	7632	29	165.094	20	7
28aq	block1	34	space	239.14	1.59	3805	14	299.606	10	3
28aq	block1	16	normal	323.97	1.38	16264	36	70.0935	23	11
28aq	block1	63	untsheg	370.28	1.71	7087	18	169.324	14	2
28aq	block1	76	untsheg	244.18	1.5	6040	22	188.742	14	6
28aq	block1	58	untsheg	317.74	1.63	14741	27	89.5462	17	8
28aq	block1	28	normal	290.8	1.48	13027	41	92.1164	26	14
28aq	block1	19	normal	294.6	1.22	4838	15	248.036	11	2
28aq	block1	45	space	351.78	2.09	15267	18	90.391	12	5
28aq	block1	39	space	249.22	1.63	5182	18	231.571	13	6
28aq	block1	14	normal	237.33	2.08	3976	15	331.992	11	3
28aq	block1	35	space	240.41	1.89	7799	27	169.252	17	9
28aq	block1	77	untsheg	269.95	1.46	6151	21	204.845	13	4
28aq	block1	44	space	321.54	1.42	9204	13	136.897	10	2
28aq	block1	17	normal	312.54	1.8	15461	24	81.4954	15	7
28aq	block1	41	space	294.82	1.14	7012	22	188.249	12	4
28aq	block1	67	untsheg	267.6	1.34	7379	25	178.886	15	8
28aq	block1	69	untsheg	325.77	1.08	10573	30	124.846	18	9
28aq	block1	11	normal	230.16	1.82	4903	19	256.986	11	4
28aq	block1	20	normal	291.19	1.6	8236	26	145.702	14	7
28aq	block1	13	normal	290.27	1.72	9569	30	131.675	20	7
28aq	block1	79	untsheg	300.46	0.97	13421	24	89.4121	13	4
28aq	block1	66	untsheg	259.56	1.32	15479	27	73.6482	14	9
31pbpd	block1	28	normal	282.81	1.29	5105	16	235.064	8	3
31pbpd	block1	60	untsheg	325.13	1.17	13870	15	77.8659	9	5
31pbpd	block1	54	space	337.36	2.43	5781	14	207.577	7	4
31pbpd	block1	51	space	314	3.33	6855	18	175.055	8	6
31pbpd	block1	45	space	300.89	2.99	12318	19	112.031	9	4
31pbpd	block1	78	untsheg	333.4	2.13	17323	15	69.2721	8	3
31pbpd	block1	64	untsheg	338.72	1.7	7022	18	179.436	10	5
31pbpd	block1	44	space	303.85	2.39	12405	13	101.572	7	4
31pbpd	block1	74	untsheg	.	.	5393	0	200.26	0	0
31pbpd	block1	79	untsheg	354.11	2	10495	9	114.34	6	0
31pbpd	block1	13	normal	324.1	2.63	3976	10	316.901	6	1
31pbpd	block1	43	space	294.96	1.46	8293	25	137.465	12	8
31pbpd	block1	19	normal	348.68	2.93	7554	19	158.856	14	3
31pbpd	block1	49	space	348.83	2.6	10502	12	131.404	8	4
31pbpd	block1	24	normal	256.09	1.44	6637	22	189.845	11	5
31pbpd	block1	32	normal	313.67	1.57	4585	12	261.723	9	3
31pbpd	block1	50	space	348.55	4.07	8568	11	140.056	6	2
31pbpd	block1	57	space	282.67	1.7	13653	18	87.8928	10	5
31pbpd	block1	21	normal	293.45	1.61	6540	20	192.661	9	3
31pbpd	block1	27	normal	325.45	1.76	12949	20	83.4041	12	6
31pbpd	block1	20	normal	305.06	1.73	5964	17	201.207	9	4
31pbpd	block1	67	untsheg	375.75	1.96	6524	16	202.33	9	4
31pbpd	block1	76	untsheg	299.4	1.48	6770	20	168.39	9	5
31pbpd	block1	31	normal	360.19	1.69	6614	16	172.362	9	5
31pbpd	block1	42	space	312.72	1.68	6255	18	211.031	11	4
31pbpd	block1	53	space	339.43	2.35	10545	14	125.178	9	4
31pbpd	block1	72	untsheg	391.44	1.37	6855	16	166.302	9	4
31pbpd	block1	34	space	312.64	1.83	4938	14	230.863	8	5
31pbpd	block1	80	untsheg	386.29	1.84	12795	24	93.7866	14	6
31pbpd	block1	81	untsheg	329.15	1.83	4920	13	231.707	8	4
31pbpd	block1	70	untsheg	308	1.89	11310	17	106.101	8	3
31pbpd	block1	55	space	358.61	2.07	7347	18	179.665	10	6
31pbpd	block1	77	untsheg	299.05	1.51	7418	20	169.857	11	6
31pbpd	block1	26	normal	332.58	1.96	6955	19	189.792	12	5
31pbpd	block1	10	normal	312.44	1.76	6491	18	175.628	9	2
31pbpd	block1	59	untsheg	318.41	1.9	17984	17	70.0623	10	6
31pbpd	block1	29	normal	335.68	3.42	7847	19	160.571	11	6
31pbpd	block1	14	normal	271.69	2.04	5041	16	261.853	9	6
31pbpd	block1	68	untsheg	323.96	2.29	8692	24	144.961	11	7
31pbpd	block1	11	normal	365.46	1.81	9417	24	133.801	16	6
31pbpd	block1	69	untsheg	325.33	1.56	7612	21	173.41	12	6
31pbpd	block1	61	untsheg	318.13	1.63	5213	15	230.194	10	4
31pbpd	block1	23	normal	312.73	1.83	9118	26	125.027	14	7
31pbpd	block1	46	space	265.47	3.77	5198	17	219.315	9	4
31pbpd	block1	38	space	285.86	2.05	4728	14	279.188	8	5
31pbpd	block1	16	normal	364	1.78	13600	16	83.8235	9	6
31pbpd	block1	58	untsheg	295.13	1.97	9972	15	132.371	8	4
31pbpd	block1	47	space	363.38	1.39	10003	16	113.966	10	5
31pbpd	block1	52	space	362.72	2.49	15320	18	74.4125	9	8
31pbpd	block1	15	normal	355.88	2.02	6639	17	198.825	11	5
31pbpd	block1	25	normal	333.65	1.44	6196	17	193.673	10	6
31pbpd	block1	65	untsheg	327.18	2.5	14212	17	97.101	11	5
31pbpd	block1	17	normal	340.15	1.54	13063	27	96.4556	16	9
31pbpd	block1	62	untsheg	335.45	1.54	13121	20	91.4564	11	6
31pbpd	block1	40	space	343.89	1.52	6925	18	181.949	9	7
31pbpd	block1	39	space	363.12	2.14	6716	17	178.678	12	5
31pbpd	block1	63	untsheg	324.07	1.83	4905	14	244.648	8	4
31pbpd	block1	41	space	275.75	2.82	4943	16	267.044	9	5
31pbpd	block1	75	untsheg	353.52	1.65	8268	21	166.909	12	7
31pbpd	block1	33	normal	323.88	2.18	5758	16	218.826	11	4
31pbpd	block1	66	untsheg	358.74	1.9	15007	23	75.9645	14	6
34bb	block1	30	normal	288.38	2.55	7921	24	166.646	14	9
34bb	block1	80	untsheg	265.94	2.11	12223	17	98.1756	11	5
34bb	block1	73	untsheg	239.81	1.97	4487	16	240.695	9	6
34bb	block1	32	normal	287.71	2.73	4707	14	254.939	11	3
34bb	block1	41	space	253.53	2.55	5442	19	242.558	12	5
34bb	block1	37	space	227.44	2.5	11187	16	123.357	10	5
34bb	block1	63	untsheg	306.29	3.2	4854	14	247.219	8	5
34bb	block1	39	space	326.07	2.21	5516	15	217.549	9	5
34bb	block1	64	untsheg	297.57	2.73	4783	14	263.433	9	2
34bb	block1	31	normal	247.6	2.79	2886	10	395.01	7	1
34bb	block1	27	normal	266.9	1.99	10099	21	106.941	13	6
34bb	block1	22	normal	280.4	2.59	9290	15	116.254	11	5
34bb	block1	26	normal	249.89	2.55	5251	18	251.381	10	6
34bb	block1	65	untsheg	323.12	1.83	15852	32	87.0553	16	14
34bb	block1	20	normal	268	2.47	3964	13	302.725	8	3
34bb	block1	36	space	268.82	2.87	3516	11	341.297	7	3
34bb	block1	42	space	235.42	2.84	3296	12	400.485	8	3
34bb	block1	74	untsheg	276	1.97	4647	15	232.408	8	4
34bb	block1	70	untsheg	344.88	1.19	10920	17	109.89	10	4
34bb	block1	75	untsheg	262	1.82	5567	19	247.889	9	8
34bb	block1	47	space	273.86	2.45	8659	14	131.655	10	2
34bb	block1	43	space	308.67	2.68	4017	12	283.794	7	4
34bb	block1	62	untsheg	327.9	2.31	7357	10	163.11	8	2
34bb	block1	61	untsheg	301.5	2.01	6859	20	174.953	12	7
34bb	block1	66	untsheg	260.58	1.96	9978	19	114.251	11	7
34bb	block1	79	untsheg	264.65	2.01	10753	17	111.597	9	6
34bb	block1	69	untsheg	273.29	3.02	5094	17	259.128	10	6
34bb	block1	52	space	257.72	2.26	8386	18	135.941	11	5
34bb	block1	21	normal	280.75	2.64	5260	16	239.544	10	4
34bb	block1	38	space	261.85	2.96	3913	13	337.337	8	4
34bb	block1	46	space	258	2.21	4134	14	275.762	10	4
34bb	block1	81	untsheg	306.07	1.35	9115	27	125.069	14	11
34bb	block1	57	space	244.25	2.68	7648	16	156.904	9	6
34bb	block1	15	normal	264.19	2.02	4863	16	271.437	10	4
34bb	block1	71	untsheg	346.12	1.82	6256	17	182.225	10	5
34bb	block1	59	untsheg	295	1.74	10492	20	120.091	13	5
34bb	block1	44	space	244.13	3.5	9017	15	139.736	9	7
34bb	block1	54	space	239.8	2.64	2794	10	429.492	7	2
34bb	block1	68	untsheg	285.71	1.31	5506	17	228.841	10	5
34bb	block1	11	normal	244.67	2.71	3402	12	370.37	9	2
34bb	block1	19	normal	290.14	2.36	4578	14	262.123	8	4
34bb	block1	35	space	251.8	2.27	5816	20	226.96	13	5
34bb	block1	10	normal	259.33	2.89	3586	12	317.903	8	3
34bb	block1	14	normal	199.62	2.69	3448	13	382.831	7	3
34bb	block1	12	normal	255.8	2.73	5803	20	217.129	13	7
34bb	block1	13	normal	239	2.99	3343	12	376.907	8	3
34bb	block1	60	untsheg	286	2.18	8355	12	129.264	7	4
34bb	block1	50	space	257.89	3.06	5342	9	224.635	7	1
34bb	block1	40	space	273.46	2.72	4030	13	312.655	8	3
34bb	block1	33	normal	337	2.89	4545	12	277.228	8	3
34bb	block1	17	normal	232.78	2.29	8791	18	143.328	10	4
34bb	block1	25	normal	305.71	2.22	6988	21	171.723	14	7
34bb	block1	76	untsheg	277.12	1.81	4995	16	228.228	10	4
34bb	block1	28	normal	308.67	2.23	5266	15	227.877	10	4
34bb	block1	77	untsheg	274.6	1.74	6067	20	207.681	12	8
34bb	block1	55	space	258.93	2.3	4164	14	317.003	10	4
37mmpc	block1	57	space	244.77	1.82	9465	13	126.783	11	3
37mmpc	block1	79	untsheg	300.36	1.55	8138	14	147.456	10	3
37mmpc	block1	81	untsheg	293.88	0.89	6116	17	186.396	12	4
37mmpc	block1	53	space	232.04	0.88	9535	24	138.437	14	5
37mmpc	block1	68	untsheg	272.22	1.14	7265	23	173.434	14	5
37mmpc	block1	47	space	243.43	1.13	9088	21	125.44	14	4
37mmpc	block1	36	space	206.57	1.34	3367	14	356.4	10	2
37mmpc	block1	19	normal	230	1.26	3848	14	311.85	10	2
37mmpc	block1	52	space	224.93	1.28	8916	14	127.86	10	4
37mmpc	block1	25	normal	214.78	0.93	4451	18	269.602	11	2
37mmpc	block1	33	normal	210.39	1.17	4199	18	300.071	11	4
37mmpc	block1	43	space	246.55	1.25	3271	11	348.517	9	1
37mmpc	block1	16	normal	236.54	2.02	7532	13	151.354	11	3
37mmpc	block1	76	untsheg	328.47	0.98	5996	17	190.127	12	1
37mmpc	block1	70	untsheg	245.25	0.84	8707	20	137.82	11	2
37mmpc	block1	59	untsheg	281	1.22	12522	26	100.623	14	6
37mmpc	block1	22	normal	236	1.95	6388	13	169.067	10	2
37mmpc	block1	10	normal	266.44	1.31	2689	9	423.949	9	0
37mmpc	block1	66	untsheg	243.57	0.86	6246	14	182.517	10	2
37mmpc	block1	58	untsheg	261.86	1.08	6911	14	191	11	1
37mmpc	block1	17	normal	230.89	1.64	8987	18	140.203	12	4
37mmpc	block1	63	untsheg	228.08	1.02	3297	12	363.967	10	0
37mmpc	block1	69	untsheg	313.77	0.85	4798	13	275.115	10	0
37mmpc	block1	32	normal	207.58	1.99	3198	12	375.235	10	2
37mmpc	block1	55	space	236.38	1.95	4680	16	282.051	11	4
37mmpc	block1	13	normal	250.5	2.29	3192	10	394.737	7	2
37mmpc	block1	35	space	230.12	1.69	4929	17	267.803	12	1
37mmpc	block1	30	normal	224.87	2	3901	15	338.375	12	2
37mmpc	block1	78	untsheg	227.31	1.04	6571	13	182.621	10	1
37mmpc	block1	26	normal	256.31	1.97	4782	16	276.035	10	2
37mmpc	block1	73	untsheg	271.82	1.9	3548	11	304.397	8	1
37mmpc	block1	40	space	211.73	1.92	3751	15	335.91	10	1
37mmpc	block1	54	space	236.33	1.67	5141	18	233.418	9	5
37mmpc	block1	44	space	225.27	2.09	7262	15	173.506	12	3
37mmpc	block1	42	space	207.27	1.74	5775	22	228.571	14	5
37mmpc	block1	65	untsheg	286.36	1.07	7289	11	189.326	10	1
37mmpc	block1	60	untsheg	224.88	1.19	5322	8	202.931	7	0
37mmpc	block1	14	normal	224.46	2.28	3545	13	372.355	10	2
37mmpc	block1	56	space	216.55	1.3	2656	11	406.627	8	1
37mmpc	block1	21	normal	218.14	1.74	5406	21	233.074	14	5
37mmpc	block1	18	normal	280.91	1.34	3694	11	357.336	10	0
37mmpc	block1	38	space	225.45	2.46	3118	11	423.348	10	1
37mmpc	block1	24	normal	285.89	1.33	2973	9	423.814	9	0
37mmpc	block1	31	normal	198.33	1.38	2031	9	561.3	7	0
37mmpc	block1	37	space	218	1.53	7701	14	179.198	9	3
37mmpc	block1	49	space	236.27	1.59	5580	11	247.312	8	1
37mmpc	block1	11	normal	167	1.22	2973	13	423.814	11	2
37mmpc	block1	50	space	205.2	1.24	5222	15	229.797	11	1
37mmpc	block1	62	untsheg	240.94	1.41	9055	18	132.523	12	5
37mmpc	block1	34	space	219.1	1.25	2643	10	431.328	8	1
37mmpc	block1	41	space	196	1.51	1659	7	795.66	6	1
37mmpc	block1	74	untsheg	235.56	1.97	2961	9	364.742	7	1
37mmpc	block1	61	untsheg	227.73	1.76	3503	11	342.564	8	1
37mmpc	block1	39	space	212.17	2.4	3039	12	394.867	10	2
37mmpc	block1	23	normal	224.82	2.15	2967	11	384.226	9	1
37mmpc	block1	12	normal	219.9	1.35	2494	10	505.213	8	0
37mmpc	block1	28	normal	243	1.25	2700	10	444.444	9	0
37mmpc	block1	67	untsheg	240.18	1.11	2897	11	455.644	8	0
37mmpc	block1	20	normal	205.73	2.04	3578	11	335.383	7	3
37mmpc	block1	51	space	276.5	3.5	2569	8	467.108	6	2
37mmpc	block1	46	space	220.73	1.3	2715	11	419.89	8	0
37mmpc	block1	45	space	219.67	2.41	5644	12	244.507	9	2
37mmpc	block1	80	untsheg	225.17	1.74	6266	12	191.51	10	1
37mmpc	block1	64	untsheg	264.5	1.22	2926	10	430.622	9	0
37mmpc	block1	77	untsheg	249.5	1.45	4751	16	265.207	10	4
37mmpc	block1	71	untsheg	303.2	2.14	1769	5	644.432	4	1
37mmpc	block1	29	normal	256.22	3.02	2773	9	454.382	6	1
37mmpc	block1	72	untsheg	252.86	1.29	2026	7	562.685	6	1
37mmpc	block1	75	untsheg	258.43	3.34	2075	7	665.06	6	1
37mmpc	block1	48	space	202.11	1.85	5847	9	194.972	6	3
37mmpc	block1	15	normal	230.23	2.23	3480	13	379.31	9	2
37mmpc	block1	27	normal	254.17	1.94	4056	6	266.272	5	0
40djzg	block1	73	untsheg	215.54	1.2	3610	13	299.169	9	1
40djzg	block1	43	space	180.15	2.2	3930	13	290.076	10	2
40djzg	block1	27	normal	196.88	1.87	10738	17	100.577	10	5
40djzg	block1	38	space	205.26	2.02	6334	19	208.399	15	5
40djzg	block1	42	space	211.64	2.4	4840	14	272.727	13	2
40djzg	block1	34	space	273.2	2.22	3575	10	318.881	8	2
40djzg	block1	74	untsheg	215.12	1.47	4835	17	223.371	12	2
40djzg	block1	52	space	213.15	1.87	9358	13	121.821	12	6
40djzg	block1	64	untsheg	205.64	1.84	4630	14	272.138	13	3
40djzg	block1	55	space	198.39	2.07	8869	23	148.833	20	5
40djzg	block1	10	normal	218.25	1.9	3807	12	299.448	8	4
40djzg	block1	77	untsheg	304	1.39	7321	18	172.108	13	4
40djzg	block1	62	untsheg	191.82	0.92	8958	11	133.958	9	1
40djzg	block1	76	untsheg	201.08	2.08	4604	13	247.611	8	4
40djzg	block1	65	untsheg	246.53	2.35	11304	19	122.081	11	6
40djzg	block1	25	normal	197.69	3.24	7492	16	160.171	10	6
40djzg	block1	54	space	219.33	2.83	2999	6	400.133	5	1
40djzg	block1	24	normal	231.56	2.85	3996	9	315.315	8	2
40djzg	block1	17	normal	190.38	2.31	9492	16	132.743	9	4
40djzg	block1	60	untsheg	184.92	2.73	8519	13	126.775	6	4
40djzg	block1	28	normal	175.47	2.51	5470	19	219.378	9	6
40djzg	block1	16	normal	202.47	1.19	7768	15	146.756	10	3
40djzg	block1	53	space	184.33	1.69	9099	18	145.071	15	4
40djzg	block1	68	untsheg	271.81	1.21	9603	27	131.209	17	5
40djzg	block1	11	normal	214.09	2.16	3509	11	359.077	9	3
40djzg	block1	81	untsheg	253.35	1.4	5986	17	190.444	13	6
40djzg	block1	79	untsheg	279.93	1.48	8848	15	135.624	11	3
40djzg	block1	18	normal	199.72	2.18	5352	18	246.637	15	3
40djzg	block1	19	normal	181.06	1.9	5909	18	203.08	14	6
40djzg	block1	15	normal	186.83	1.7	5545	18	238.052	15	5
40djzg	block1	26	normal	187.73	1.74	4352	15	303.309	14	3
40djzg	block1	50	space	181.07	2.19	7114	15	168.681	11	4
40djzg	block1	22	normal	209.21	1.64	8403	14	128.526	9	3
40djzg	block1	32	normal	170.08	2.03	3687	13	325.468	13	2
40djzg	block1	72	untsheg	252.9	2	3603	10	316.403	8	2
40djzg	block1	37	space	207	2.39	10210	13	135.162	10	1
40djzg	block1	47	space	196.43	1.91	13283	30	85.824	22	9
40djzg	block1	78	untsheg	183.09	1.73	9951	22	120.591	14	6
40djzg	block1	59	untsheg	235	1.71	12246	27	102.891	18	8
40djzg	block1	14	normal	177.62	1.96	4156	13	317.613	11	4
40djzg	block1	63	untsheg	233.2	1.28	3769	10	318.387	10	1
40djzg	block1	39	space	180.67	2.29	2765	9	433.996	9	2
40djzg	block1	20	normal	177.07	1.91	4711	15	254.723	12	5
40djzg	block1	71	untsheg	251	0.91	5696	16	200.14	12	2
40djzg	block1	48	space	167.89	1.95	8054	9	141.545	7	2
40djzg	block1	51	space	172.5	1.88	4125	14	290.909	12	2
40djzg	block1	13	normal	165.43	2.04	3700	14	340.541	9	6
40djzg	block1	33	normal	209.23	1.93	4354	13	289.389	10	3
40djzg	block1	40	space	167.88	1.84	4768	16	264.262	11	4
40djzg	block1	70	untsheg	189.38	1.25	9756	24	123.001	15	3
40djzg	block1	44	space	178.33	1.55	4949	9	254.597	9	0
40djzg	block1	30	normal	177.29	1.76	4457	14	296.163	13	2
40djzg	block1	31	normal	200.94	1.96	5423	16	210.216	15	4
40djzg	block1	66	untsheg	226.92	2.09	7107	13	160.405	11	4
40djzg	block1	61	untsheg	184.4	1.44	4611	15	260.247	12	3
40djzg	block1	29	normal	206.95	1.83	6562	19	192.015	12	6
40djzg	block1	35	space	197.91	1.5	3471	11	380.294	11	1
40djzg	block1	36	space	196.27	2.05	4264	15	281.426	11	3
40djzg	block1	49	space	229.29	1.7	7149	14	193.034	10	2
40djzg	block1	67	untsheg	242.5	1.57	6037	20	218.652	13	4
40djzg	block1	41	space	218.06	2.04	5600	18	235.714	12	5
40djzg	block1	80	untsheg	235.3	1.92	7775	10	154.341	9	2
40djzg	block1	46	space	229.46	1.82	5019	13	227.137	11	4
40djzg	block1	21	normal	186.24	1.88	5715	17	220.472	14	3
40djzg	block1	45	space	182.47	2.04	7580	15	182.058	12	4
40djzg	block1	69	untsheg	198.6	1.6	4962	15	266.022	13	3
40djzg	block1	56	space	175.8	1.75	5890	20	183.362	16	5
40djzg	block1	75	untsheg	178	1.1	3680	12	375	11	1
40djzg	block1	23	normal	189	1.23	4043	13	281.969	11	3
40djzg	block1	12	normal	176.06	1.83	4493	16	280.436	12	4
40djzg	block1	58	untsheg	207.64	1.3	6030	11	218.905	9	3
40djzg	block1	57	space	190.57	1.47	5725	7	209.607	8	0
43lqzm	block1	27	normal	222	1.82	13568	20	79.5991	13	4
43lqzm	block1	20	normal	220.35	1.88	4499	17	266.726	11	4
43lqzm	block1	66	untsheg	283.92	1.76	21378	26	53.3258	14	9
43lqzm	block1	69	untsheg	237.3	1.51	6394	23	206.444	15	6
43lqzm	block1	43	space	230.14	1.69	5877	22	193.977	15	5
43lqzm	block1	45	space	216.2	1.85	12307	20	112.131	13	5
43lqzm	block1	53	space	247.19	1.68	17151	21	76.9634	12	2
43lqzm	block1	19	normal	254.27	1.65	6434	22	186.509	14	6
43lqzm	block1	26	normal	224.79	1.76	7481	28	176.447	16	9
43lqzm	block1	34	space	212.45	1.4	5108	20	223.179	12	4
43lqzm	block1	49	space	257.25	1.88	12957	20	106.506	10	9
43lqzm	block1	77	untsheg	292.05	0.78	6888	21	182.927	12	1
43lqzm	block1	15	normal	235.06	2.06	4495	16	293.66	10	5
43lqzm	block1	44	space	222.6	2.01	8024	15	157.029	10	4
43lqzm	block1	11	normal	241.52	1.88	7212	25	174.709	16	7
43lqzm	block1	67	untsheg	240.68	2.09	8011	28	164.773	19	9
43lqzm	block1	12	normal	200	1.67	4605	18	273.616	13	3
43lqzm	block1	32	normal	240.07	1.78	8419	30	142.535	18	10
43lqzm	block1	16	normal	275.38	1.87	11612	21	98.1743	13	5
43lqzm	block1	13	normal	220.12	1.86	6965	26	180.905	18	5
43lqzm	block1	14	normal	241.29	2.19	4808	17	274.542	12	4
43lqzm	block1	47	space	259.12	1.49	14200	33	80.2817	20	8
43lqzm	block1	33	normal	236.71	1.61	6808	24	185.076	13	7
43lqzm	block1	74	untsheg	241.27	1.48	4256	15	253.759	9	5
43lqzm	block1	17	normal	265.68	1.99	14657	22	85.9658	13	5
43lqzm	block1	40	space	230.3	1.79	5476	20	230.095	12	4
43lqzm	block1	73	untsheg	249.7	1.13	5837	20	185.027	11	5
43lqzm	block1	50	space	225.07	2.08	14574	14	82.3384	11	2
43lqzm	block1	36	space	253.87	1.93	4362	15	275.103	11	1
43lqzm	block1	57	space	231.24	1.99	13079	17	91.7501	13	3
43lqzm	block1	65	untsheg	271.89	1.2	10486	18	131.604	12	3
43lqzm	block1	22	normal	234.12	1.56	8855	17	121.965	10	2
43lqzm	block1	29	normal	231.62	1.73	6981	26	180.49	17	6
43lqzm	block1	18	normal	292.84	1.8	6454	19	204.524	13	2
43lqzm	block1	30	normal	243.04	1.54	7676	27	171.965	17	8
43lqzm	block1	38	space	279.11	1.42	5778	18	228.453	12	4
43lqzm	block1	61	untsheg	259.35	1.2	5068	17	236.78	9	3
43lqzm	block1	25	normal	231.86	1.58	7844	28	152.983	14	6
43lqzm	block1	39	space	265.26	1.53	7284	23	164.745	13	4
43lqzm	block1	80	untsheg	258.85	1.77	18786	13	63.8774	10	1
43lqzm	block1	54	space	214.39	1.93	4555	18	263.447	11	5
43lqzm	block1	23	normal	261.54	1.52	8687	28	131.231	16	8
43lqzm	block1	42	space	221.23	2.06	3586	13	368.098	12	1
43lqzm	block1	37	space	234.19	2.12	11550	16	119.481	11	3
43lqzm	block1	56	space	218.18	1.88	5796	22	186.335	13	6
43lqzm	block1	76	untsheg	261.29	1.22	8293	28	137.465	20	7
43lqzm	block1	79	untsheg	218.85	1.24	17501	27	68.5675	14	5
43lqzm	block1	81	untsheg	265.85	1.1	10033	33	113.625	17	6
43lqzm	block1	75	untsheg	302.25	1.7	5769	16	239.21	11	2
43lqzm	block1	35	space	241.54	1.57	8023	28	164.527	17	5
43lqzm	block1	64	untsheg	280.91	1.2	7131	22	176.693	14	5
43lqzm	block1	52	space	244.88	1.82	8160	16	139.706	11	4
43lqzm	block1	72	untsheg	232.12	1.72	4737	17	240.659	9	5
43lqzm	block1	31	normal	271.59	1.9	10660	34	106.942	19	12
43lqzm	block1	24	normal	263.5	1.78	6189	20	203.587	14	3
43lqzm	block1	78	untsheg	252.3	1	15858	23	75.6716	13	4
43lqzm	block1	70	untsheg	285.04	1.37	15033	25	79.8244	14	4
43lqzm	block1	59	untsheg	253.23	1.18	17906	30	70.3675	17	5
43lqzm	block1	46	space	273.86	1.46	9041	28	126.092	15	7
43lqzm	block1	41	space	209.8	1.89	3853	15	342.59	12	2
43lqzm	block1	48	space	214.4	2.2	11306	10	100.831	9	1
43lqzm	block1	10	normal	234.1	1.71	8685	31	131.261	18	5
43lqzm	block1	68	untsheg	285.53	1.03	6334	19	198.926	13	4
43lqzm	block1	21	normal	219.38	1.87	4097	16	307.542	11	2
43lqzm	block1	28	normal	268	1.72	5473	18	219.258	11	3
43lqzm	block1	60	untsheg	273.63	1.3	12656	19	85.335	12	3
43lqzm	block1	55	space	231.13	1.41	6223	23	212.116	14	5
43lqzm	block1	51	space	264.76	1.68	6383	21	187.999	14	5
43lqzm	block1	62	untsheg	292.89	0.92	12756	18	94.0734	10	1
43lqzm	block1	58	untsheg	283.87	1.07	15313	23	86.2013	14	5
43lqzm	block1	63	untsheg	248.95	1.59	6085	21	197.206	12	6
43lqzm	block1	71	untsheg	271.5	1.01	6521	22	174.82	15	3
46cwlm	block1	59	untsheg	279.2	1.24	15613	15	80.702	10	4
46cwlm	block1	42	space	201.58	5.13	5531	19	238.655	8	6
46cwlm	block1	62	untsheg	238.62	1.83	8989	13	133.496	8	4
46cwlm	block1	65	untsheg	255.56	1.32	12841	32	107.468	15	13
46cwlm	block1	46	space	247.64	1.7	2988	11	381.526	7	3
46cwlm	block1	78	untsheg	300.45	1.51	12667	20	94.7343	12	4
46cwlm	block1	31	normal	248.64	2.93	3926	14	290.372	8	5
46cwlm	block1	66	untsheg	271.86	1.43	5633	7	202.379	6	1
46cwlm	block1	12	normal	249.67	2.17	5932	21	212.407	14	6
46cwlm	block1	43	space	282.31	1.85	3999	13	285.071	7	4
46cwlm	block1	47	space	265.73	2.37	6580	11	173.252	7	3
46cwlm	block1	33	normal	231.57	1.81	3639	14	346.249	9	2
46cwlm	block1	60	untsheg	250	1.86	5459	10	197.838	6	2
46cwlm	block1	69	untsheg	284.29	1.81	4342	14	304.007	10	3
46cwlm	block1	77	untsheg	294.58	1.56	6064	19	207.784	11	6
46cwlm	block1	17	normal	270.2	2.55	8916	10	141.319	7	2
46cwlm	block1	73	untsheg	268.31	1.56	3811	13	283.39	7	4
46cwlm	block1	19	normal	242.36	2	3753	14	319.744	9	4
46cwlm	block1	68	untsheg	276.07	1.58	4249	14	296.54	11	3
46cwlm	block1	39	space	235.54	2.16	3385	13	354.505	8	4
46cwlm	block1	38	space	209.3	2.94	3025	10	436.364	7	3
46cwlm	block1	14	normal	256.54	2.35	3797	13	347.643	9	4
46cwlm	block1	28	normal	299.27	1.73	4862	15	246.812	8	5
46cwlm	block1	24	normal	218.25	2.16	2972	12	423.957	9	2
46cwlm	block1	63	untsheg	269	1.84	4720	16	254.237	10	6
46cwlm	block1	52	space	247.58	2.02	8278	12	137.714	7	5
46cwlm	block1	71	untsheg	262.5	1.79	4077	14	279.617	9	4
46cwlm	block1	57	space	246.75	2.26	5535	12	216.802	7	4
46cwlm	block1	64	untsheg	323.85	2.2	4541	13	277.472	9	2
46cwlm	block1	22	normal	313.44	1.57	5563	9	194.14	6	2
46cwlm	block1	56	space	285	1.94	3373	10	320.19	8	2
46cwlm	block1	75	untsheg	264.91	2.28	3669	11	376.124	7	4
46cwlm	block1	20	normal	253.56	2.36	3618	9	331.675	7	3
46cwlm	block1	26	normal	248.4	2.03	5516	20	239.304	14	6
46cwlm	block1	37	space	228.5	2.05	9560	14	144.351	11	1
46cwlm	block1	21	normal	252.77	2.43	3624	13	347.682	8	3
46cwlm	block1	36	space	230.58	3.23	3148	12	381.194	9	3
46cwlm	block1	44	space	270.47	1.91	6817	15	184.832	9	5
46cwlm	block1	61	untsheg	258.18	1.44	5673	17	211.528	11	7
46cwlm	block1	70	untsheg	274.11	1.38	9498	18	126.342	10	4
46cwlm	block1	67	untsheg	233.07	2.1	8176	27	161.448	13	10
46cwlm	block1	23	normal	258.38	2.2	5729	16	198.988	8	4
46cwlm	block1	29	normal	228.11	1.88	22023	38	57.2129	25	11
46cwlm	block1	34	space	218.7	2.29	2953	10	386.048	7	2
46cwlm	block1	80	untsheg	243.33	1.59	8022	12	149.589	7	4
46cwlm	block1	74	untsheg	239.5	1.35	4725	16	228.571	8	5
46cwlm	block1	18	normal	266.75	1.35	5865	20	225.064	13	6
46cwlm	block1	76	untsheg	276.93	1.53	4587	15	248.528	10	5
46cwlm	block1	53	space	245.14	2.87	9408	22	140.306	13	8
46cwlm	block1	41	space	228.52	1.52	6325	25	208.696	13	12
46cwlm	block1	79	untsheg	280.55	1.72	5278	11	227.359	7	3
46cwlm	block1	27	normal	302.92	1.4	6609	13	163.414	9	3
46cwlm	block1	15	normal	257.57	1.79	5915	21	223.161	14	6
46cwlm	block1	72	untsheg	244.3	2.09	2692	10	423.477	8	1
46cwlm	block1	11	normal	227.83	2.09	4107	12	306.793	6	3
46cwlm	block1	35	space	351.15	1.89	4932	13	267.64	8	2
46cwlm	block1	25	normal	237.6	1.86	3957	15	303.26	11	3
46cwlm	block1	49	space	244.8	2.14	6569	15	210.078	10	4
46cwlm	block1	13	normal	256.86	1.92	3987	14	316.027	10	4
46cwlm	block1	32	normal	234.08	2.52	3822	12	313.972	7	4
46cwlm	block1	58	untsheg	316.86	1.72	7006	14	188.41	10	3
46cwlm	block1	54	space	243.09	2.18	2968	11	404.313	8	2
46cwlm	block1	48	space	254.7	2.46	7286	10	156.464	6	3
46cwlm	block1	40	space	274.36	3	4323	14	291.464	10	4
46cwlm	block1	50	space	252.82	2.12	9950	11	120.603	6	4
46cwlm	block1	51	space	252.1	1.88	3557	10	337.363	9	3
46cwlm	block1	81	untsheg	278.18	1.26	6745	22	169.014	11	7
46cwlm	block1	16	normal	254.43	2.64	6553	14	173.966	10	3
46cwlm	block1	55	space	287.59	1.78	5839	17	226.066	10	6
46cwlm	block1	45	space	250.47	1.86	7943	15	173.738	9	4
46cwlm	block1	30	normal	259.71	1.77	3978	14	331.825	9	3
49nmdj	block1	75	untsheg	212.86	0.92	3422	14	403.273	9	0
49nmdj	block1	73	untsheg	274.62	0.91	4298	13	251.28	9	2
49nmdj	block1	78	untsheg	214.54	1	7993	13	150.131	11	1
49nmdj	block1	61	untsheg	236.88	1.75	5005	17	239.76	11	3
49nmdj	block1	57	space	171.33	2.04	5961	12	201.309	9	2
49nmdj	block1	51	space	198.83	1.98	3122	12	384.369	10	3
49nmdj	block1	32	normal	185.31	1.81	2994	13	400.802	10	3
49nmdj	block1	49	space	171.57	1.42	5952	14	231.855	10	4
49nmdj	block1	34	space	196.72	1.98	4369	18	260.929	13	5
49nmdj	block1	28	normal	196.47	1.93	4726	19	253.915	14	5
49nmdj	block1	29	normal	188.4	1.8	3591	15	350.877	11	3
49nmdj	block1	37	space	219	1.27	11876	15	116.201	11	2
49nmdj	block1	64	untsheg	212.19	1.63	4048	16	311.265	10	4
49nmdj	block1	66	untsheg	260.27	1.8	5579	11	204.338	8	2
49nmdj	block1	13	normal	187.76	2.07	4338	17	290.456	11	6
49nmdj	block1	77	untsheg	217.72	1.15	4721	18	266.893	11	3
49nmdj	block1	36	space	184.8	2.18	2401	10	499.792	9	1
49nmdj	block1	23	normal	216.83	1.86	3144	12	362.595	8	1
49nmdj	block1	19	normal	181.17	2.11	2671	12	449.27	9	2
49nmdj	block1	14	normal	197.69	2.42	2933	13	450.051	10	2
49nmdj	block1	55	space	204.07	1.23	7561	30	174.58	18	7
49nmdj	block1	31	normal	195.5	1.61	3704	16	307.775	13	3
49nmdj	block1	65	untsheg	219.64	1.3	14356	28	96.1271	19	4
49nmdj	block1	80	untsheg	215.67	1.7	7354	12	163.177	10	2
49nmdj	block1	22	normal	187.77	1.13	6540	13	165.138	10	0
49nmdj	block1	62	untsheg	209.89	1.31	8574	18	139.958	8	2
49nmdj	block1	59	untsheg	249.21	0.79	14173	29	88.9014	14	6
49nmdj	block1	12	normal	196.87	1.88	3621	15	347.97	11	1
49nmdj	block1	79	untsheg	223.46	1.51	7192	13	166.852	10	2
49nmdj	block1	11	normal	207.5	2.16	3585	14	351.464	11	2
49nmdj	block1	72	untsheg	204.75	0.97	3129	12	364.334	9	1
49nmdj	block1	17	normal	207.5	1.09	8848	16	142.405	12	0
49nmdj	block1	39	space	213.21	2.02	3839	14	312.581	10	1
49nmdj	block1	33	normal	174.13	1.96	3217	15	391.669	13	3
49nmdj	block1	50	space	188.76	1.86	8105	17	148.057	10	4
49nmdj	block1	67	untsheg	224.89	1.47	4593	18	287.394	13	3
49nmdj	block1	60	untsheg	196.6	0.98	5665	10	190.644	8	0
49nmdj	block1	44	space	200.11	1.04	8930	18	141.097	13	2
49nmdj	block1	54	space	174.59	1.75	3626	17	330.943	12	3
49nmdj	block1	81	untsheg	225.28	0.99	4650	18	245.161	11	3
49nmdj	block1	18	normal	217.18	1.62	4675	17	282.353	13	3
49nmdj	block1	42	space	225.79	2.01	3913	14	337.337	13	2
49nmdj	block1	71	untsheg	208.5	0.94	3362	14	339.084	10	2
49nmdj	block1	45	space	177.46	2.17	9408	13	146.684	11	1
49nmdj	block1	56	space	212.03	1.61	8017	29	134.714	21	8
49nmdj	block1	26	normal	225.46	1.21	3318	13	397.83	12	1
49nmdj	block1	70	untsheg	196.71	0.92	17176	14	69.8649	10	1
49nmdj	block1	25	normal	200.95	1.72	4961	20	241.887	13	4
49nmdj	block1	27	normal	218.96	1.47	12815	27	84.2762	19	6
49nmdj	block1	53	space	174.31	1.22	5749	16	229.605	11	1
49nmdj	block1	38	space	184	1.25	2790	13	473.118	11	0
49nmdj	block1	76	untsheg	208.69	0.91	3222	13	353.818	9	1
49nmdj	block1	40	space	184	1.03	3742	17	336.718	12	0
49nmdj	block1	21	normal	180.45	1.29	4462	20	282.385	13	4
49nmdj	block1	10	normal	203.14	2.69	3331	14	342.24	12	1
49nmdj	block1	74	untsheg	235.44	1.94	2450	9	440.816	7	2
49nmdj	block1	63	untsheg	207.31	1.35	4007	16	299.476	12	2
49nmdj	block1	68	untsheg	225.29	0.87	5428	21	232.13	13	4
49nmdj	block1	24	normal	216.13	2.04	3760	15	335.106	11	2
49nmdj	block1	43	space	175.47	0.96	3194	15	356.919	9	3
49nmdj	block1	41	space	199.46	1.91	3330	13	396.396	11	1
49nmdj	block1	15	normal	185.29	1.81	3351	14	393.912	12	3
49nmdj	block1	58	untsheg	196.25	1.15	5496	12	240.175	9	1
49nmdj	block1	47	space	183.21	1.15	8294	19	137.449	12	5
49nmdj	block1	20	normal	177	2.04	3787	17	316.874	12	4
49nmdj	block1	16	normal	287.91	2.34	6522	11	174.793	8	2
49nmdj	block1	48	space	174	1.25	10914	11	104.453	8	1
49nmdj	block1	69	untsheg	225.36	1.3	7714	28	171.117	16	9
49nmdj	block1	52	space	191.57	2.24	11382	21	100.158	14	6
49nmdj	block1	30	normal	186.85	1.2	2834	13	465.773	12	1
52dwzm	block1	23	normal	257.59	2.11	5117	17	222.787	10	5
52dwzm	block1	66	untsheg	280.92	1.53	14491	13	78.6695	9	2
52dwzm	block1	48	space	229.71	2.46	11087	14	102.823	9	4
52dwzm	block1	34	space	294.44	3.09	6347	18	179.612	12	5
52dwzm	block1	68	untsheg	199.57	1.74	5111	21	246.527	14	6
52dwzm	block1	54	space	239.13	1.89	4352	15	275.735	10	3
52dwzm	block1	73	untsheg	246.37	1.62	5439	19	198.566	10	4
52dwzm	block1	72	untsheg	250.25	1.31	4961	16	229.792	10	4
52dwzm	block1	69	untsheg	264.2	2.07	4830	15	273.292	9	3
52dwzm	block1	49	space	231	1.84	7608	15	181.388	9	2
52dwzm	block1	40	space	222.38	1.58	4379	16	287.737	11	3
52dwzm	block1	39	space	249.28	2.25	5423	18	221.28	11	5
52dwzm	block1	52	space	260.17	2.35	11596	12	98.3098	8	3
52dwzm	block1	28	normal	266	2.22	5390	16	222.635	9	2
52dwzm	block1	24	normal	259.12	1.45	7499	24	168.022	14	7
52dwzm	block1	26	normal	243.1	2.19	5954	20	221.7	12	5
52dwzm	block1	62	untsheg	263.72	1.86	12461	18	96.3005	12	4
52dwzm	block1	75	untsheg	323.25	2.2	5751	16	239.958	11	4
52dwzm	block1	67	untsheg	236.85	1.52	3907	13	337.855	8	1
52dwzm	block1	17	normal	253.24	2.16	15107	17	83.405	10	4
52dwzm	block1	21	normal	245.57	1.85	6075	21	207.407	12	7
52dwzm	block1	27	normal	270.94	1.77	8936	18	120.859	9	5
52dwzm	block1	45	space	253.04	1.98	14597	27	94.54	17	7
52dwzm	block1	22	normal	271.5	1.8	9331	18	115.743	10	5
52dwzm	block1	65	untsheg	309.67	1.76	10381	18	132.935	12	3
52dwzm	block1	25	normal	225.29	1.99	6051	17	198.314	10	3
52dwzm	block1	41	space	239.2	2.09	5811	20	227.155	12	7
52dwzm	block1	79	untsheg	282	1.34	8141	13	147.402	9	2
52dwzm	block1	38	space	220.59	2.09	4601	17	286.894	10	6
52dwzm	block1	58	untsheg	210.71	1.32	7084	17	186.335	10	5
52dwzm	block1	46	space	201.64	1.4	3528	14	323.129	9	3
52dwzm	block1	50	space	202.31	2.42	9081	16	132.144	10	5
52dwzm	block1	12	normal	209.91	2.62	5846	22	215.532	14	4
52dwzm	block1	51	space	249.33	1.63	8882	30	135.105	16	11
52dwzm	block1	55	space	226.39	1.99	5076	18	260.047	12	5
52dwzm	block1	77	untsheg	230	1.57	6181	23	203.851	12	7
52dwzm	block1	42	space	214.5	1.51	3638	14	362.837	10	4
52dwzm	block1	47	space	231.74	1.28	9892	23	115.245	13	9
52dwzm	block1	10	normal	199.8	1.82	4989	20	228.503	12	6
52dwzm	block1	76	untsheg	210.17	1.59	4696	18	242.76	11	4
52dwzm	block1	30	normal	210.28	1.35	6556	25	201.342	16	8
52dwzm	block1	11	normal	204.07	1.67	3583	14	351.661	10	2
52dwzm	block1	35	space	233.9	1.58	5981	21	220.699	15	6
52dwzm	block1	61	untsheg	217.05	1.82	4992	19	240.385	12	6
52dwzm	block1	81	untsheg	287.62	0.99	4481	13	254.407	11	1
52dwzm	block1	64	untsheg	248.22	1.6	5249	18	240.046	12	4
52dwzm	block1	78	untsheg	247	1.71	12758	19	94.0586	12	4
52dwzm	block1	20	normal	226.06	2.11	4642	17	258.509	11	4
52dwzm	block1	63	untsheg	238.86	1.61	4446	14	269.906	11	4
52dwzm	block1	29	normal	256.27	1.46	4426	15	284.681	11	3
52dwzm	block1	57	space	214.5	1.38	7619	14	157.501	10	3
52dwzm	block1	59	untsheg	233.12	1.04	11118	17	113.33	12	4
52dwzm	block1	31	normal	232.82	1.37	3323	11	343.063	8	1
52dwzm	block1	19	normal	260.67	1.2	4537	15	264.492	11	2
52dwzm	block1	18	normal	223.56	1.46	4880	18	270.492	12	3
52dwzm	block1	36	space	243.9	1.55	2998	10	400.267	9	1
52dwzm	block1	13	normal	201.59	1.62	4323	17	291.464	13	5
52dwzm	block1	70	untsheg	263.54	0.95	16960	24	70.7547	13	7
52dwzm	block1	44	space	183	1.42	9620	12	130.977	9	1
52dwzm	block1	14	normal	285.81	1.53	5563	16	237.282	11	2
52dwzm	block1	74	untsheg	240.71	1.58	4025	14	268.323	9	2
52dwzm	block1	43	space	232.92	1.4	3272	12	348.411	9	1
52dwzm	block1	56	space	254.82	1.93	5155	17	209.505	11	5
52dwzm	block1	16	normal	204.42	1.5	4496	12	253.559	8	3
52dwzm	block1	80	untsheg	217.08	1.45	5433	12	220.872	9	3
52dwzm	block1	33	normal	244.28	2.75	5258	18	239.635	12	5
52dwzm	block1	37	space	224.28	2.11	11241	18	122.765	12	4
52dwzm	block1	71	untsheg	244.81	1.67	4884	16	233.415	11	5
52dwzm	block1	53	space	257.19	2.16	8433	16	156.528	12	4
55dzcm	block1	81	untsheg	295.29	1.74	13805	41	82.5788	20	19
55dzcm	block1	28	normal	296.55	2.57	7319	22	163.957	13	7
55dzcm	block1	80	untsheg	392.72	2.36	20366	18	58.9217	11	5
55dzcm	block1	27	normal	265.29	1.92	7490	14	144.192	7	5
55dzcm	block1	50	space	248.71	3.69	10438	24	114.965	13	9
55dzcm	block1	14	normal	265.38	3.48	3933	13	335.622	9	3
55dzcm	block1	41	space	259.5	2.2	5860	20	225.256	12	5
55dzcm	block1	21	normal	263.75	2.71	3658	12	344.451	10	2
55dzcm	block1	75	untsheg	275.67	2.6	5616	18	245.726	12	4
55dzcm	block1	65	untsheg	254.87	2.3	10148	15	135.987	9	4
55dzcm	block1	36	space	234.8	2.33	5572	20	215.363	11	6
55dzcm	block1	78	untsheg	265.87	1.58	15320	31	78.329	20	8
55dzcm	block1	73	untsheg	290.44	2.23	2923	9	369.483	6	2
55dzcm	block1	26	normal	257.83	2.5	7450	23	177.181	16	7
55dzcm	block1	35	space	278.16	2.29	9100	25	145.055	15	9
55dzcm	block1	66	untsheg	321.89	2.27	5869	9	194.241	5	2
55dzcm	block1	12	normal	228.45	2.32	6035	20	208.782	14	5
55dzcm	block1	51	space	297.75	2.82	5175	16	231.884	10	5
55dzcm	block1	56	space	273.48	2.43	7524	23	143.541	15	9
55dzcm	block1	62	untsheg	330.36	1.58	11967	22	100.276	12	8
55dzcm	block1	44	space	258	2.96	13367	30	94.262	16	11
55dzcm	block1	31	normal	264.26	2.68	6133	19	185.88	9	8
55dzcm	block1	63	untsheg	244.57	1.85	7498	23	160.043	13	8
55dzcm	block1	17	normal	325.43	2.6	9411	14	133.886	12	1
55dzcm	block1	67	untsheg	259.22	3.48	3821	9	345.459	5	2
55dzcm	block1	53	space	272.54	3.21	17054	41	77.4012	23	14
55dzcm	block1	32	normal	318	2.8	4480	13	267.857	9	3
55dzcm	block1	55	space	264.93	2.76	9132	30	144.547	16	14
55dzcm	block1	64	untsheg	253.76	2.25	5268	17	239.18	12	3
55dzcm	block1	43	space	279.09	2.7	3349	11	340.4	6	3
55dzcm	block1	71	untsheg	269.06	1.92	4823	16	236.367	9	4
55dzcm	block1	20	normal	222.86	2.83	3053	7	393.056	8	0
55dzcm	block1	48	space	232.15	2.78	6774	13	168.291	9	4
55dzcm	block1	34	space	262.83	2.43	3464	12	329.099	7	4
55dzcm	block1	30	normal	305.29	3	6140	17	214.984	13	4
55dzcm	block1	39	space	282.13	2.86	6889	15	174.191	10	3
55dzcm	block1	74	untsheg	322.13	1.89	8837	23	122.213	13	7
55dzcm	block1	29	normal	269.71	2.66	5304	14	237.557	9	3
55dzcm	block1	33	normal	337.42	3	7465	19	168.788	12	5
55dzcm	block1	68	untsheg	292.55	2.08	9331	29	135.034	19	8
55dzcm	block1	58	untsheg	234.64	2.61	8425	11	156.677	7	4
55dzcm	block1	77	untsheg	246.91	1.46	9455	34	133.263	17	10
55dzcm	block1	19	normal	225.88	2.23	4537	16	264.492	7	5
55dzcm	block1	79	untsheg	312.4	2.32	10188	15	117.786	7	5
55dzcm	block1	16	normal	239.2	2.46	8879	20	128.393	14	5
55dzcm	block1	11	normal	285.85	3.02	4160	13	302.885	11	2
55dzcm	block1	49	space	235.65	3.18	9201	23	149.984	15	7
55dzcm	block1	25	normal	245.39	2.53	6404	23	187.383	15	9
55dzcm	block1	54	space	239.9	3.33	2711	10	442.641	7	2
55dzcm	block1	59	untsheg	362.08	1.89	22244	39	56.6445	22	15
55dzcm	block1	40	space	289.9	2.97	3156	10	399.24	7	2
55dzcm	block1	76	untsheg	272.47	1.81	5759	19	197.951	12	6
55dzcm	block1	69	untsheg	241.38	2.23	5657	21	233.339	15	5
55dzcm	block1	38	space	229.44	3.27	2323	9	568.231	6	2
55dzcm	block1	10	normal	203	2.64	1918	8	594.369	7	1
55dzcm	block1	52	space	202.2	2.6	7468	10	152.651	6	2
55dzcm	block1	24	normal	250.22	3.05	5396	18	233.506	10	7
55dzcm	block1	60	untsheg	262.92	2.56	6455	12	167.312	7	4
55dzcm	block1	45	space	303.46	2.73	7849	13	175.819	9	3
55dzcm	block1	23	normal	244	2.85	6242	20	182.634	12	10
55dzcm	block1	22	normal	237.15	2.19	6150	13	175.61	7	5
55dzcm	block1	37	space	236.17	2.51	5861	12	235.455	7	3
55dzcm	block1	13	normal	270	3.02	3246	11	388.17	6	4
55dzcm	block1	46	space	249	3.49	2541	7	448.642	5	2
55dzcm	block1	47	space	259.88	3.04	14343	32	79.4813	20	11
55dzcm	block1	42	space	255.55	2.59	6275	22	210.359	15	7
55dzcm	block1	70	untsheg	275.9	1.79	5893	10	203.631	7	2
55dzcm	block1	15	normal	260.8	2.9	7161	25	184.332	14	11
55dzcm	block1	18	normal	233.25	2.24	4301	16	306.905	10	6
55dzcm	block1	61	untsheg	283.14	2.43	4592	14	261.324	10	3
55dzcm	block1	57	space	231.71	3.59	4660	7	257.511	6	1
55dzcm	block1	72	untsheg	257.89	2.02	2536	9	449.527	6	2
58cwzm	block1	37	space	205.69	3.09	18853	16	73.1979	11	5
58cwzm	block1	35	space	238.82	2.38	3969	11	332.577	8	4
58cwzm	block1	65	untsheg	295.64	1.82	11108	25	124.235	14	5
58cwzm	block1	27	normal	222.1	1.7	5699	10	189.507	6	3
58cwzm	block1	79	untsheg	221.5	1.52	4928	8	243.506	5	1
58cwzm	block1	53	space	216.7	3.01	5128	10	257.41	6	5
58cwzm	block1	48	space	188.89	1.71	12583	9	90.5984	5	2
58cwzm	block1	76	untsheg	256.91	1.8	3586	11	317.903	5	3
58cwzm	block1	34	space	221	2.53	3492	11	326.46	7	3
58cwzm	block1	40	space	226.29	1.99	1972	7	638.945	4	2
58cwzm	block1	54	space	211.29	1.89	1863	7	644.122	4	1
58cwzm	block1	60	untsheg	261.6	1.62	9864	25	109.489	12	10
58cwzm	block1	19	normal	209.21	2.57	4567	14	262.755	7	3
58cwzm	block1	55	space	223.09	3.16	3951	11	334.093	10	3
58cwzm	block1	23	normal	233.14	1.54	2640	7	431.818	6	2
58cwzm	block1	52	space	248.17	1.64	5479	6	208.067	4	2
58cwzm	block1	12	normal	278.78	3.29	3548	9	355.13	6	2
58cwzm	block1	49	space	195	2.44	6530	12	211.332	10	4
58cwzm	block1	15	normal	204.67	2.22	2821	9	467.919	5	3
58cwzm	block1	81	untsheg	212.29	2.25	7867	24	144.909	16	7
58cwzm	block1	74	untsheg	248	1.83	3047	9	354.447	4	3
58cwzm	block1	16	normal	250.29	2.15	7607	17	149.862	12	5
58cwzm	block1	30	normal	236.12	2.95	2851	8	462.995	5	2
58cwzm	block1	75	untsheg	245.23	1.9	4154	13	332.21	8	3
58cwzm	block1	10	normal	195.5	2.53	2672	6	426.647	4	3
58cwzm	block1	22	normal	248.91	2.46	4710	11	229.299	7	4
58cwzm	block1	42	space	213.86	2.24	7858	22	167.982	11	7
58cwzm	block1	63	untsheg	306.5	1.91	3064	8	391.645	4	3
58cwzm	block1	18	normal	242.67	2.18	3058	9	431.655	6	2
58cwzm	block1	58	untsheg	226	2.26	5323	11	247.98	8	1
58cwzm	block1	46	space	217.12	2.73	2858	8	398.88	6	3
58cwzm	block1	39	space	217.33	1.48	2525	9	475.248	6	1
58cwzm	block1	57	space	187.29	2.43	3726	7	322.061	6	2
58cwzm	block1	59	untsheg	238.92	1.66	7779	12	161.975	7	3
58cwzm	block1	21	normal	257.88	1.72	2992	8	421.123	5	1
58cwzm	block1	51	space	199.1	1.78	2982	10	402.414	7	1
58cwzm	block1	28	normal	200.73	2.34	3232	11	371.287	7	3
58cwzm	block1	38	space	225.89	2.59	3017	9	437.521	7	3
58cwzm	block1	50	space	186.33	2.59	4783	6	250.889	4	2
58cwzm	block1	64	untsheg	246.67	2.51	5265	15	239.316	8	5
58cwzm	block1	72	untsheg	95	.	130	1	8769.23	0	0
58cwzm	block1	33	normal	222.5	3	3436	10	366.705	7	3
58cwzm	block1	17	normal	222.36	2.13	6902	11	182.556	5	4
58cwzm	block1	69	untsheg	242.17	2.02	6773	18	194.891	13	7
58cwzm	block1	47	space	214.6	2.4	5957	10	191.371	6	4
58cwzm	block1	24	normal	291.57	3.59	3045	7	413.793	5	2
58cwzm	block1	68	untsheg	251.25	2.26	3290	8	382.979	5	3
58cwzm	block1	41	space	246.38	3.76	3614	8	365.246	5	2
58cwzm	block1	13	normal	248.62	3.39	2937	8	429.009	6	2
58cwzm	block1	44	space	205.82	2.9	5161	11	244.139	6	4
58cwzm	block1	62	untsheg	192.78	1.52	5582	9	214.977	5	2
58cwzm	block1	25	normal	226.71	2.84	3112	7	385.604	7	2
58cwzm	block1	56	space	220.07	2.75	4267	14	253.105	10	3
58cwzm	block1	11	normal	183.17	3.17	3802	12	331.405	9	2
58cwzm	block1	61	untsheg	223.79	1.69	3979	14	301.583	9	3
58cwzm	block1	70	untsheg	236.31	1.52	6476	13	185.3	8	4
58cwzm	block1	29	normal	225.17	2.85	3492	12	360.825	8	3
58cwzm	block1	78	untsheg	255.4	1.83	4997	5	240.144	4	2
58cwzm	block1	66	untsheg	223.56	2.22	5056	9	225.475	5	3
58cwzm	block1	80	untsheg	283.67	3.08	5637	6	212.879	5	1
58cwzm	block1	26	normal	221.9	2.85	3771	10	350.04	6	3
58cwzm	block1	43	space	296	2.44	2105	6	541.568	5	1
58cwzm	block1	77	untsheg	255.38	3.1	3448	8	365.429	6	2
58cwzm	block1	45	space	199.22	3.41	6685	9	206.432	7	3
58cwzm	block1	20	normal	176.22	2.27	3011	9	398.539	5	4
58cwzm	block1	36	space	178.38	2.95	2494	8	481.155	6	2
58cwzm	block1	71	untsheg	283.03	1.7	10757	31	105.978	19	9
58cwzm	block1	14	normal	154	3.25	2307	8	572.172	7	1
58cwzm	block1	67	untsheg	219.88	2.63	2358	8	559.796	6	2
58cwzm	block1	73	untsheg	272.25	1.92	3608	8	299.335	6	3
58cwzm	block1	32	normal	180.12	3.85	4377	16	274.16	8	6
61zl	block1	53	space	333.68	1.22	24460	37	53.9657	15	6
61zl	block1	30	normal	367.09	1.17	13517	33	97.6548	14	6
61zl	block1	60	untsheg	317.11	1.2	14053	27	76.8519	12	8
61zl	block1	43	space	319.53	1.28	11400	32	100	16	10
61zl	block1	34	space	354.57	1.53	9469	23	120.393	12	7
61zl	block1	59	untsheg	366.51	0.91	27506	41	45.8082	19	7
61zl	block1	61	untsheg	343.52	1.18	10688	29	112.275	17	6
61zl	block1	48	space	324.17	1.82	18658	23	61.0998	12	5
61zl	block1	24	normal	349.54	1.39	9271	24	135.908	14	2
61zl	block1	65	untsheg	376.92	0.98	23391	39	58.9971	18	12
61zl	block1	68	untsheg	340.29	1.27	14369	38	87.6888	19	9
61zl	block1	18	normal	355.58	1.65	10162	26	129.896	16	8
61zl	block1	15	normal	319.97	1.21	13726	38	96.1679	19	12
61zl	block1	49	space	357	1.81	14151	25	97.5196	14	5
61zl	block1	27	normal	335.38	1.61	15414	29	70.0662	14	10
61zl	block1	28	normal	293.74	1.61	7711	23	155.622	12	6
61zl	block1	72	untsheg	391.48	1.05	9124	21	124.945	9	6
61zl	block1	73	untsheg	459.76	1.06	8461	17	127.644	9	5
61zl	block1	35	space	336.43	1.49	11480	30	114.983	18	7
61zl	block1	54	space	318.36	1.52	11571	33	103.708	19	8
61zl	block1	40	space	325.21	1.42	6700	19	188.06	12	4
61zl	block1	79	untsheg	357.97	0.97	19153	37	62.6534	17	11
61zl	block1	44	space	310.15	2.6	12242	20	102.924	13	5
61zl	block1	55	space	298.11	1.72	8868	27	148.85	14	9
61zl	block1	75	untsheg	330.38	1.18	13470	34	102.45	18	9
61zl	block1	32	normal	322.07	1.24	10178	28	117.901	16	9
61zl	block1	46	space	281.79	1.26	9066	29	125.745	13	8
61zl	block1	77	untsheg	366.59	0.99	16344	41	77.0925	21	11
61zl	block1	78	untsheg	355.96	1.01	15740	24	76.2389	13	4
61zl	block1	66	untsheg	299.38	1.32	9915	21	114.977	12	7
61zl	block1	71	untsheg	380.92	1.03	9782	24	116.541	13	4
61zl	block1	45	space	335.71	1.51	16117	24	85.6239	13	4
61zl	block1	80	untsheg	357.5	1.34	11349	18	105.736	9	4
61zl	block1	21	normal	321.38	2.51	8492	24	148.375	15	6
61zl	block1	16	normal	371.05	1.56	12239	20	93.1449	12	5
61zl	block1	12	normal	346.39	1.56	6700	18	188.06	11	4
61zl	block1	26	normal	312.59	1.43	10950	32	120.548	19	9
61zl	block1	76	untsheg	367.31	1.35	6243	16	182.605	11	3
61zl	block1	63	untsheg	350.38	1.38	6078	16	197.433	12	2
61zl	block1	56	space	355.71	1.54	6513	17	165.822	11	2
61zl	block1	25	normal	354.3	1.41	8744	23	137.237	13	5
61zl	block1	13	normal	262.21	1.65	5395	19	233.55	14	3
61zl	block1	29	normal	382.32	1.41	10252	25	122.903	14	7
61zl	block1	20	normal	364.11	1.68	7327	19	163.778	13	3
61zl	block1	41	space	357.11	1.84	7231	19	182.547	12	3
61zl	block1	19	normal	330.46	1.34	10027	28	119.677	16	7
61zl	block1	64	untsheg	365.52	1.13	8186	21	153.921	12	4
61zl	block1	67	untsheg	366.42	1.1	12338	31	106.987	15	9
61zl	block1	57	space	305.6	1.1	10572	20	113.507	14	2
61zl	block1	36	space	292.39	1.62	5843	18	205.374	10	4
61zl	block1	42	space	361	1.82	8720	22	151.376	13	7
61zl	block1	62	untsheg	313.04	1.16	15660	23	76.6284	13	6
61zl	block1	23	normal	298.32	2.25	7371	22	154.66	13	6
61zl	block1	14	normal	279.58	1.54	7212	24	183.028	15	6
61zl	block1	51	space	309.79	1.13	9937	29	120.761	17	5
61zl	block1	10	normal	281.6	1.52	7739	25	147.306	16	8
61zl	block1	81	untsheg	306.88	0.83	5689	17	200.387	10	3
61zl	block1	69	untsheg	299.83	1.34	5916	18	223.124	12	6
61zl	block1	11	normal	290.82	1.56	5317	17	236.976	11	3
61zl	block1	22	normal	293.38	1.64	10616	16	101.733	13	2
61zl	block1	39	space	308.32	1.44	6315	19	190.024	12	5
61zl	block1	31	normal	324.35	1.65	7065	20	161.359	13	4
61zl	block1	37	space	302.88	1.71	15119	24	91.2759	14	6
61zl	block1	33	normal	275	1.88	4945	16	254.803	12	2
61zl	block1	74	untsheg	321.19	1.05	5482	16	197.008	11	2
61zl	block1	70	untsheg	349.57	1.27	14298	21	83.9278	10	5
61zl	block1	58	untsheg	376.81	1.55	10679	16	123.607	11	3
61zl	block1	50	space	303.48	1.79	11068	21	108.421	15	4
61zl	block1	47	space	327.45	1.37	14814	29	76.9542	17	8
61zl	block1	38	space	366.29	1.26	8155	21	161.864	12	4
61zl	block1	52	space	287.36	1.55	11832	25	96.3489	15	7
61zl	block1	17	normal	300.72	1.28	14674	29	85.8662	16	6
64pbpc	block1	47	space	284.64	0.95	9997	14	114.034	9	3
64pbpc	block1	59	untsheg	303.37	1.2	14180	30	88.8575	16	5
64pbpc	block1	19	normal	318.67	1.46	4073	12	294.623	8	2
64pbpc	block1	36	space	238.83	1.49	3358	12	357.356	8	3
64pbpc	block1	21	normal	211.08	1.62	2979	12	422.961	8	2
64pbpc	block1	43	space	222.92	1.87	2936	12	388.283	8	3
64pbpc	block1	51	space	232.27	1.67	2933	11	409.137	7	2
64pbpc	block1	30	normal	225.42	1.9	3282	12	402.194	8	2
64pbpc	block1	50	space	268.25	1.24	5470	8	219.378	6	1
64pbpc	block1	72	untsheg	255.54	1.37	3871	13	294.498	8	2
64pbpc	block1	38	space	218	1.09	2312	9	570.934	8	0
64pbpc	block1	46	space	213.82	1.67	2685	11	424.581	8	1
64pbpc	block1	23	normal	444.69	0.97	6505	13	175.25	8	1
64pbpc	block1	70	untsheg	277.78	0.79	8618	18	139.243	11	4
64pbpc	block1	33	normal	241.4	2	2728	10	461.877	7	2
64pbpc	block1	76	untsheg	267.1	0.79	2984	10	382.038	7	0
64pbpc	block1	15	normal	225.5	1.88	2636	10	500.759	9	1
64pbpc	block1	29	normal	233.77	1.23	3428	13	367.561	9	2
64pbpc	block1	12	normal	203.33	1.87	2051	9	614.334	8	1
64pbpc	block1	73	untsheg	285.25	1.02	2437	8	443.168	7	0
64pbpc	block1	37	space	200.33	1.84	6111	12	225.822	9	1
64pbpc	block1	40	space	220.6	2.02	2917	10	431.951	6	2
64pbpc	block1	27	normal	217	1.22	7894	11	136.813	9	2
64pbpc	block1	62	untsheg	359.67	0.88	6605	9	181.681	7	0
64pbpc	block1	58	untsheg	248.64	1.54	6082	11	217.034	7	2
64pbpc	block1	24	normal	236.91	2	6231	22	202.215	14	7
64pbpc	block1	65	untsheg	245.14	1.35	9390	21	146.965	13	5
64pbpc	block1	10	normal	180.33	1.94	2240	9	508.929	7	1
64pbpc	block1	52	space	241.29	1.27	4553	7	250.384	6	0
64pbpc	block1	53	space	240.75	1.87	5624	12	234.708	8	2
64pbpc	block1	41	space	203.86	1.87	3362	14	392.623	9	4
64pbpc	block1	25	normal	236.2	2.01	2741	10	437.796	8	1
64pbpc	block1	54	space	214.78	2.13	2134	9	562.324	7	1
64pbpc	block1	69	untsheg	264.22	1.25	6921	23	190.724	13	5
64pbpc	block1	81	untsheg	279.47	0.88	4607	15	247.45	8	3
64pbpc	block1	11	normal	223.89	1.11	2192	9	574.818	7	0
64pbpc	block1	45	space	217.5	2.11	5865	12	235.294	8	2
64pbpc	block1	68	untsheg	341.94	0.91	6898	18	182.662	11	2
64pbpc	block1	48	space	184.29	1.32	4917	7	231.849	6	0
64pbpc	block1	34	space	217.14	2.16	4121	14	276.632	10	2
64pbpc	block1	32	normal	249.89	2.11	2455	9	488.798	7	1
64pbpc	block1	77	untsheg	276.69	1.14	4093	13	307.843	10	2
64pbpc	block1	42	space	203.08	1.86	2773	12	476.019	9	2
64pbpc	block1	55	space	244.11	1.94	2674	9	493.642	8	1
64pbpc	block1	17	normal	202.31	1.68	6285	16	200.477	9	4
64pbpc	block1	18	normal	235.08	1.85	3369	12	391.808	9	2
64pbpc	block1	64	untsheg	225.5	1.17	1970	8	639.594	7	0
64pbpc	block1	13	normal	204.62	2.7	2036	8	618.861	7	1
64pbpc	block1	16	normal	228.8	1.73	6242	10	182.634	7	2
64pbpc	block1	26	normal	247.64	1.98	3054	11	432.22	9	1
64pbpc	block1	20	normal	215.88	2.14	2072	8	579.151	7	1
64pbpc	block1	63	untsheg	267.12	1.1	2499	8	480.192	7	0
64pbpc	block1	22	normal	243.4	1.34	5190	10	208.092	7	1
64pbpc	block1	56	space	227.45	1.56	2863	11	377.227	6	1
64pbpc	block1	71	untsheg	248.53	1.07	5480	19	208.029	9	4
64pbpc	block1	49	space	251.64	1.89	6900	14	200	11	2
64pbpc	block1	57	space	235.56	2.09	4125	9	290.909	7	1
64pbpc	block1	74	untsheg	247.2	1.41	2666	10	405.101	6	1
64pbpc	block1	78	untsheg	226	1.62	4706	9	254.994	8	1
64pbpc	block1	44	space	225.33	1.89	5256	9	239.726	7	1
64pbpc	block1	35	space	250.92	1.86	3725	13	354.362	8	4
64pbpc	block1	60	untsheg	281.82	1	5294	11	204.005	7	2
64pbpc	block1	75	untsheg	259.43	1.47	4185	14	329.749	8	3
64pbpc	block1	67	untsheg	248.32	1.33	6996	25	188.679	15	6
64pbpc	block1	61	untsheg	240.9	1.13	2691	10	445.931	8	2
64pbpc	block1	14	normal	207.5	1.92	2518	10	524.226	8	1
64pbpc	block1	80	untsheg	315.62	1.76	6084	8	197.239	6	1
64pbpc	block1	28	normal	218.92	2.09	3314	13	362.1	8	3
64pbpc	block1	66	untsheg	257	1.79	4235	7	269.185	5	1
64pbpc	block1	79	untsheg	284.45	1.61	5063	11	237.014	7	2
64pbpc	block1	31	normal	259.17	1.99	3594	12	317.195	8	2
67dzpc	block1	20	normal	185.25	2.18	3118	12	384.862	7	3
67dzpc	block1	70	untsheg	315	1.37	9241	9	129.856	7	2
67dzpc	block1	50	space	262	2.01	11802	8	101.678	5	1
67dzpc	block1	46	space	238	1.46	3609	12	315.877	8	3
67dzpc	block1	60	untsheg	230.11	1.27	4982	9	216.78	6	1
67dzpc	block1	31	normal	202.25	2.59	3059	12	372.671	8	3
67dzpc	block1	42	space	200.7	1.78	2510	10	525.896	8	2
67dzpc	block1	78	untsheg	156.62	1.24	11495	8	104.393	6	1
67dzpc	block1	11	normal	205.75	2.55	5705	20	220.859	15	3
67dzpc	block1	18	normal	226.17	2.37	3701	12	356.66	8	3
67dzpc	block1	27	normal	216.11	2.12	8527	19	126.657	10	8
67dzpc	block1	35	space	236.62	1.67	2310	8	571.429	6	0
67dzpc	block1	24	normal	223.56	2.67	5198	18	242.401	13	5
67dzpc	block1	30	normal	178.08	1.76	2923	12	451.591	7	2
67dzpc	block1	36	space	254.44	1.61	2702	9	444.115	6	1
67dzpc	block1	49	space	211.08	2.72	5617	13	245.683	8	5
67dzpc	block1	41	space	248.4	1.54	4703	15	280.672	10	4
67dzpc	block1	48	space	207	1.79	11911	7	95.7098	5	1
67dzpc	block1	34	space	203.5	2.41	2280	8	500	6	2
67dzpc	block1	25	normal	229.92	2.06	3849	12	311.769	10	2
67dzpc	block1	71	untsheg	240.83	0.99	5343	18	213.363	11	5
67dzpc	block1	28	normal	213.33	1.19	4743	15	253.004	10	4
67dzpc	block1	54	space	173.5	2.08	2012	4	596.421	6	0
67dzpc	block1	52	space	194.5	1.92	5704	10	199.86	6	3
67dzpc	block1	51	space	173.58	1.51	3083	12	389.231	9	3
67dzpc	block1	22	normal	259	2.14	6211	10	173.885	6	4
67dzpc	block1	68	untsheg	247.14	1.03	4532	14	278.023	8	2
67dzpc	block1	38	space	190.1	2.78	3326	10	396.873	8	3
67dzpc	block1	26	normal	182.32	2.85	7184	28	183.742	20	7
67dzpc	block1	69	untsheg	255.36	1.28	3537	11	373.198	9	2
67dzpc	block1	44	space	190.92	1.95	6331	12	199.021	9	2
67dzpc	block1	80	untsheg	205.22	1.39	5232	9	229.358	7	0
67dzpc	block1	66	untsheg	263.55	1.27	9183	11	124.142	8	4
67dzpc	block1	76	untsheg	241.45	1.07	3480	11	327.586	8	2
67dzpc	block1	19	normal	238.6	1.84	3015	10	398.01	7	2
67dzpc	block1	57	space	228.1	1.54	5672	10	211.566	7	2
67dzpc	block1	67	untsheg	260.68	1.67	7008	22	188.356	10	6
67dzpc	block1	15	normal	258.09	1.82	3514	11	375.64	7	1
67dzpc	block1	63	untsheg	221.8	1.26	2696	10	445.104	7	2
67dzpc	block1	64	untsheg	238.53	1.84	5857	19	215.127	12	6
67dzpc	block1	13	normal	114	3.25	250	1	5040	1	0
67dzpc	block1	14	normal	185.69	1.96	4137	16	319.072	12	3
67dzpc	block1	75	untsheg	210.42	1.88	5360	19	257.463	12	4
67dzpc	block1	21	normal	196.2	1.82	2589	10	486.674	7	1
67dzpc	block1	39	space	214.4	2.5	2953	10	406.366	9	1
67dzpc	block1	33	normal	207.91	3.27	3230	11	390.093	7	2
67dzpc	block1	17	normal	230.27	2.08	7071	11	178.193	8	4
67dzpc	block1	56	space	240.27	2.32	3814	11	283.167	9	4
67dzpc	block1	45	space	214.23	2.24	6596	13	209.218	8	2
67dzpc	block1	23	normal	239	1.41	2790	9	408.602	7	0
67dzpc	block1	81	untsheg	210	1.66	2818	10	404.542	7	3
67dzpc	block1	55	space	193.55	1.71	2734	11	482.809	8	1
67dzpc	block1	74	untsheg	232.27	1.94	3359	11	321.524	6	4
67dzpc	block1	12	normal	244.12	3	2733	8	461.032	6	2
67dzpc	block1	77	untsheg	295.26	1.53	12049	34	104.573	19	7
67dzpc	block1	53	space	249.6	2.36	10235	20	128.969	15	4
67dzpc	block1	10	normal	218.44	2.29	5235	18	217.765	10	5
67dzpc	block1	37	space	231	2.26	8644	17	159.648	15	2
67dzpc	block1	29	normal	243.93	2.17	10293	30	122.413	19	8
67dzpc	block1	40	space	223.9	2.51	8922	29	141.224	19	7
67dzpc	block1	62	untsheg	222.13	1.38	7565	15	158.625	10	4
67dzpc	block1	58	untsheg	251.7	1.96	10015	20	131.802	14	3
67dzpc	block1	79	untsheg	288.75	1.79	9804	16	122.399	13	1
67dzpc	block1	59	untsheg	279.1	1.29	10576	21	119.138	12	7
67dzpc	block1	16	normal	219.61	2.09	9776	23	116.612	15	6
67dzpc	block1	72	untsheg	274.75	2.18	4308	12	264.624	10	2
67dzpc	block1	43	space	208.6	2.18	6252	20	182.342	13	6
67dzpc	block1	61	untsheg	316.94	1.4	5975	16	200.837	11	2
67dzpc	block1	32	normal	263.86	2.16	7189	21	166.922	14	4
67dzpc	block1	47	space	224.08	2.49	12322	26	92.5174	15	7
67dzpc	block1	65	untsheg	243.23	1.68	12524	31	110.188	18	7
67dzpc	block1	73	untsheg	247.03	1.72	11137	32	96.9741	19	6
70rqlb	block1	81	untsheg	270.17	1.18	12268	40	92.9247	19	13
70rqlb	block1	76	untsheg	235.38	1.29	3917	13	291.039	9	1
70rqlb	block1	17	normal	238.22	1.14	13599	18	92.6539	10	3
70rqlb	block1	12	normal	208.76	1.9	10887	29	115.734	13	11
70rqlb	block1	59	untsheg	266.52	1.57	14846	29	84.8713	14	8
70rqlb	block1	22	normal	226.25	1.47	10698	24	100.953	12	8
70rqlb	block1	40	space	229.42	1.93	6319	19	199.399	14	4
70rqlb	block1	20	normal	187.91	1.43	2387	11	502.723	8	1
70rqlb	block1	31	normal	191	1.55	4575	20	249.18	13	5
70rqlb	block1	45	space	255.48	1.89	13838	27	99.7254	17	5
70rqlb	block1	19	normal	200.26	1.39	9131	38	131.42	20	11
70rqlb	block1	68	untsheg	257.06	1.29	5245	17	240.229	13	2
70rqlb	block1	35	space	234.85	1.57	7893	27	167.237	17	7
70rqlb	block1	41	space	268.88	1.37	5259	16	250.998	10	3
70rqlb	block1	46	space	198.33	1.06	3529	15	323.038	10	1
70rqlb	block1	27	normal	224.59	1.68	7664	17	140.919	10	2
70rqlb	block1	47	space	199.95	1.51	9276	20	122.898	11	4
70rqlb	block1	44	space	182.58	2.05	7677	12	164.127	8	1
70rqlb	block1	29	normal	193.88	1.8	5529	24	227.889	13	7
70rqlb	block1	14	normal	211.08	2.4	3493	13	377.899	10	4
70rqlb	block1	63	untsheg	207	0.9	4943	18	242.768	11	4
70rqlb	block1	70	untsheg	253.28	1.58	11363	18	105.606	13	3
70rqlb	block1	39	space	222.62	1.43	7095	26	169.133	13	4
70rqlb	block1	71	untsheg	258.27	1.26	6630	22	171.946	13	6
70rqlb	block1	15	normal	188.68	1.64	6512	25	202.703	12	6
70rqlb	block1	28	normal	229.81	1.79	8292	27	144.718	16	8
70rqlb	block1	65	untsheg	271.87	1.09	9381	15	147.106	10	2
70rqlb	block1	72	untsheg	201	1.63	3788	15	300.95	11	1
70rqlb	block1	69	untsheg	256.84	1.02	9712	31	135.914	14	7
70rqlb	block1	67	untsheg	196.35	1.15	4946	20	266.882	11	1
70rqlb	block1	50	space	224.64	1.29	7421	11	161.703	8	2
70rqlb	block1	61	untsheg	237.35	0.91	4707	17	254.939	11	3
70rqlb	block1	18	normal	231.45	1.43	5573	20	236.856	15	3
70rqlb	block1	25	normal	226.67	1.23	3978	15	301.659	11	2
70rqlb	block1	24	normal	212.11	1.14	5101	19	247.01	13	3
70rqlb	block1	32	normal	163.67	0.96	2487	12	482.509	9	1
70rqlb	block1	52	space	209.06	1.81	11596	16	98.3098	10	4
70rqlb	block1	80	untsheg	240.16	1.26	11574	25	103.681	15	4
70rqlb	block1	54	space	161.62	1.98	5496	24	218.341	13	4
70rqlb	block1	10	normal	225.27	1.45	3085	11	369.53	10	3
70rqlb	block1	37	space	197.09	1.11	17462	11	79.0287	11	0
70rqlb	block1	36	space	218.73	3.58	12126	37	98.9609	21	9
70rqlb	block1	79	untsheg	220.62	1.15	6595	13	181.956	9	2
70rqlb	block1	42	space	240.71	1.68	5006	17	263.684	11	4
70rqlb	block1	75	untsheg	202.07	1.54	3901	15	353.755	10	4
70rqlb	block1	55	space	222.25	1.54	5297	20	249.198	13	4
70rqlb	block1	16	normal	190.92	1.16	9015	12	126.456	9	0
70rqlb	block1	64	untsheg	232.06	0.88	4478	16	281.376	10	0
70rqlb	block1	33	normal	245.69	2.02	4045	13	311.496	10	1
70rqlb	block1	51	space	199.76	1.08	4309	17	278.487	12	4
70rqlb	block1	26	normal	223.8	1.88	4336	15	304.428	11	3
70rqlb	block1	62	untsheg	236.5	1.04	11149	22	107.633	10	5
70rqlb	block1	48	space	178	1.7	12518	12	91.0689	8	1
70rqlb	block1	21	normal	219.58	3.9	12092	36	104.201	17	12
70rqlb	block1	38	space	225.92	1.23	3602	13	366.463	10	2
70rqlb	block1	60	untsheg	287.36	1.16	10396	22	103.886	14	6
70rqlb	block1	77	untsheg	257.31	1.28	4869	16	258.78	12	2
70rqlb	block1	13	normal	218.56	2.24	2378	9	529.857	8	2
70rqlb	block1	78	untsheg	266.23	1.06	11457	13	104.739	10	2
70rqlb	block1	34	space	183.24	1.66	3977	17	286.648	12	3
70rqlb	block1	73	untsheg	229.33	0.89	4041	15	267.261	10	2
70rqlb	block1	74	untsheg	205.26	1.15	4733	19	228.185	11	2
70rqlb	block1	30	normal	233.82	1.67	4996	17	264.211	13	2
70rqlb	block1	66	untsheg	237.38	0.84	6675	13	170.787	9	0
70rqlb	block1	43	space	227	1.58	4900	18	232.653	10	4
70rqlb	block1	11	normal	206.4	1.67	4062	15	310.192	12	3
70rqlb	block1	53	space	254.14	1.24	7307	14	180.649	10	3
70rqlb	block1	23	normal	193.29	1.07	3674	14	310.289	11	4
70rqlb	block1	57	space	257.38	1.14	7073	16	169.659	10	3
70rqlb	block1	49	space	238.76	1.63	9434	21	146.279	12	6
70rqlb	block1	56	space	214.48	1.29	8347	31	129.388	21	6
02sndb	block2	76	normal	265.7	2	3384	10	336.879	7	3
02sndb	block2	75	normal	271.83	2.42	3999	12	345.086	11	1
02sndb	block2	59	normal	225.08	1.58	9828	13	128.205	10	5
02sndb	block2	80	normal	195.38	1.97	5062	8	237.06	6	2
02sndb	block2	40	untsheg	221.11	1.81	2485	9	507.042	6	2
02sndb	block2	16	space	222.6	1.98	5525	10	206.335	6	4
02sndb	block2	29	space	232.25	2.09	2401	8	524.781	6	1
02sndb	block2	78	normal	226.82	1.64	6870	11	174.672	7	2
02sndb	block2	20	space	192.83	1.9	1684	6	712.589	5	1
02sndb	block2	18	space	222.43	2.07	2076	7	635.838	6	1
02sndb	block2	32	space	170.5	3.07	1699	8	706.298	4	3
02sndb	block2	69	normal	306.3	2.91	3769	10	350.226	5	4
02sndb	block2	68	normal	202.38	1.59	3085	13	408.428	7	3
02sndb	block2	36	untsheg	198.27	1.04	2627	11	456.795	7	2
02sndb	block2	21	space	234.78	1.73	2571	9	490.082	6	2
02sndb	block2	14	space	246.84	1.71	5829	19	226.454	9	7
02sndb	block2	65	normal	207.62	2.26	7695	16	179.337	12	4
02sndb	block2	12	space	227.45	2.38	5503	20	228.966	13	5
02sndb	block2	39	untsheg	263	1.4	2298	7	522.193	6	2
02sndb	block2	19	space	207	1.75	2142	8	560.224	6	1
02sndb	block2	77	normal	201.27	1.93	5483	22	229.801	14	6
02sndb	block2	44	untsheg	199.5	1.52	5228	10	241.01	6	2
02sndb	block2	27	space	236.22	2.52	4748	9	227.464	6	3
02sndb	block2	24	space	206.67	2.8	2986	12	421.969	8	2
02sndb	block2	47	untsheg	341.91	1.13	11848	23	96.2188	15	7
02sndb	block2	11	space	304.92	4.02	4723	13	266.78	7	5
02sndb	block2	55	untsheg	243	1.15	2794	10	472.441	6	1
02sndb	block2	45	untsheg	224.23	2.22	6213	13	222.115	9	2
02sndb	block2	79	normal	201.25	1.38	4413	8	271.924	7	1
02sndb	block2	60	normal	300	2.07	5652	8	191.083	5	2
02sndb	block2	58	normal	177.5	2.29	5013	10	263.315	6	2
02sndb	block2	70	normal	268.17	2.12	5941	12	201.986	9	3
02sndb	block2	42	untsheg	244.42	1.68	3750	12	352	8	2
02sndb	block2	63	normal	292.22	1.82	3223	9	372.324	6	2
02sndb	block2	51	untsheg	281.77	1.72	4304	13	278.81	6	3
02sndb	block2	52	untsheg	226.72	1.34	6718	18	169.693	11	5
02sndb	block2	73	normal	217.9	2.08	2632	10	410.334	8	1
02sndb	block2	61	normal	240.18	1.8	3302	11	363.416	5	5
02sndb	block2	35	untsheg	237.39	1.6	4986	18	264.741	8	4
02sndb	block2	57	untsheg	272.38	1.58	10102	24	118.788	11	10
02sndb	block2	22	space	169.17	1.91	4302	12	251.046	7	3
02sndb	block2	72	normal	212.86	2.5	1986	7	574.018	4	2
02sndb	block2	23	space	194.67	1.34	2093	9	544.673	7	0
02sndb	block2	56	untsheg	223.31	1.75	3586	13	301.171	6	3
02sndb	block2	53	untsheg	232.43	2.45	3560	7	370.787	6	2
02sndb	block2	66	normal	192.18	2.68	4291	11	265.672	9	3
02sndb	block2	34	untsheg	184.1	1.58	2217	10	514.208	7	1
02sndb	block2	49	untsheg	213.65	1.63	7170	23	192.469	15	6
02sndb	block2	50	untsheg	200.27	1.73	4909	15	244.449	9	4
02sndb	block2	71	normal	283.86	1.89	4678	14	243.694	7	3
02sndb	block2	17	space	179.08	1.82	4486	12	280.874	8	3
02sndb	block2	26	space	240.92	1.81	3778	13	349.391	9	2
02sndb	block2	28	space	195	2.1	2995	13	400.668	8	4
02sndb	block2	54	untsheg	217.73	1.8	2996	11	400.534	6	3
02sndb	block2	37	untsheg	277.5	1.89	5591	12	246.825	9	5
02sndb	block2	31	space	244.18	2.23	3164	11	360.303	7	3
02sndb	block2	13	space	254.86	2.36	2136	7	589.888	5	1
02sndb	block2	81	normal	226.5	2.27	2727	10	418.042	5	3
02sndb	block2	25	space	268.27	1.73	3600	11	333.333	8	2
02sndb	block2	10	space	269	2.34	3819	12	298.507	9	3
02sndb	block2	74	normal	184.23	2.26	2916	13	370.37	8	4
02sndb	block2	15	space	253.56	2.02	2720	9	485.294	6	3
02sndb	block2	41	untsheg	205.14	1.49	3372	14	391.459	8	3
02sndb	block2	62	normal	213.92	2.33	5033	12	238.426	5	4
02sndb	block2	38	untsheg	212.46	1.83	3451	13	382.498	8	3
02sndb	block2	30	space	204.18	2.52	2733	11	482.986	7	3
02sndb	block2	33	space	271	2.17	2949	9	427.263	7	2
02sndb	block2	48	untsheg	192.82	1.83	3975	11	286.792	7	2
05bszm	block2	49	untsheg	240.18	1.4	7232	11	190.819	7	2
05bszm	block2	10	space	256.5	2.24	3335	10	341.829	7	4
05bszm	block2	23	space	284	1.88	2940	8	387.755	8	1
05bszm	block2	42	untsheg	243.8	2.01	2997	10	440.44	8	1
05bszm	block2	31	space	236.25	2.27	4393	16	259.504	11	4
05bszm	block2	28	space	264.5	1.5	3088	10	388.601	8	2
05bszm	block2	66	normal	232.56	2.4	4883	9	233.463	7	2
05bszm	block2	81	normal	228.92	1.86	3279	12	347.667	7	4
05bszm	block2	60	normal	261.5	1.72	5177	8	208.615	6	1
05bszm	block2	64	normal	243.33	1.35	4218	15	298.72	10	4
05bszm	block2	40	untsheg	319	1.44	3097	9	406.845	8	1
05bszm	block2	62	normal	254.73	1.6	5966	11	201.14	7	2
05bszm	block2	30	space	246.54	1.87	4013	13	328.931	9	2
05bszm	block2	16	space	262.4	2.54	5962	10	191.211	6	3
05bszm	block2	26	space	243.82	1.58	3221	11	409.811	9	2
05bszm	block2	41	untsheg	275.4	1.23	4768	15	276.846	11	3
05bszm	block2	48	untsheg	262.11	1.4	9422	9	120.993	8	1
05bszm	block2	14	space	246.88	3.04	2455	8	537.678	7	1
05bszm	block2	21	space	256.25	1.79	3584	12	351.562	8	3
05bszm	block2	39	untsheg	263.76	1.57	5366	17	223.63	11	5
05bszm	block2	58	normal	232	1.64	4212	8	313.39	8	1
05bszm	block2	51	untsheg	295	1.1	3508	11	342.075	9	1
05bszm	block2	77	normal	225.93	1.22	3640	14	346.154	10	2
05bszm	block2	44	untsheg	286.78	2.23	6137	9	205.312	8	1
05bszm	block2	67	normal	217.15	2.39	3331	13	396.277	9	3
05bszm	block2	17	space	207.56	1.99	7818	18	161.167	11	6
05bszm	block2	69	normal	228.83	2.23	3567	12	370.059	8	4
05bszm	block2	70	normal	257.82	1.85	8011	17	149.794	11	5
05bszm	block2	35	untsheg	253.19	1.4	4974	16	265.38	9	4
05bszm	block2	53	untsheg	278.17	1.25	6189	12	213.282	10	3
05bszm	block2	74	normal	221.55	1.63	3394	11	318.209	8	3
05bszm	block2	46	untsheg	266.8	1.46	4631	15	246.167	10	4
05bszm	block2	24	space	225.3	1.4	3134	10	402.042	9	1
05bszm	block2	45	untsheg	265.12	1.77	7817	17	176.538	10	5
05bszm	block2	38	untsheg	254.22	2.21	2726	9	484.226	7	1
05bszm	block2	76	normal	291	1.67	6715	19	169.769	14	6
05bszm	block2	36	untsheg	283.33	1.19	3081	9	389.484	7	0
05bszm	block2	63	normal	222.42	1.69	3376	12	355.45	8	4
05bszm	block2	29	space	277	1.96	4951	15	254.494	13	3
05bszm	block2	75	normal	245.5	2.26	3373	12	409.131	8	3
05bszm	block2	13	space	227.5	2.79	3181	10	396.102	7	4
05bszm	block2	78	normal	226.62	2.68	5937	8	202.122	7	1
05bszm	block2	71	normal	275.17	2.47	6521	18	174.82	14	6
05bszm	block2	11	space	222.21	2.44	3895	14	323.492	8	4
05bszm	block2	32	space	287.88	2.49	2590	8	463.32	8	1
05bszm	block2	59	normal	292.56	2.22	9093	9	138.568	9	2
05bszm	block2	27	space	257.79	1.93	6808	14	158.637	8	6
05bszm	block2	37	untsheg	286.27	1.37	9144	11	150.919	9	1
05bszm	block2	19	space	248.93	1.77	4695	15	255.591	10	4
05bszm	block2	65	normal	255.15	1.42	6945	13	198.704	8	2
05bszm	block2	12	space	210.95	2.07	5454	20	231.023	16	3
05bszm	block2	18	space	259.77	1.92	4001	13	329.918	9	4
05bszm	block2	47	untsheg	279.13	1.61	9671	15	117.878	11	3
05bszm	block2	72	normal	253.22	2.34	2630	9	433.46	7	2
05bszm	block2	57	untsheg	254.3	1.88	8284	20	144.858	15	5
05bszm	block2	80	normal	266.62	1.39	5263	8	228.007	8	1
05bszm	block2	79	normal	246.89	1.47	4495	9	266.963	8	0
05bszm	block2	22	space	233.18	1.99	5399	11	200.037	8	3
05bszm	block2	54	untsheg	246.56	1.62	2642	9	454.201	7	2
05bszm	block2	43	untsheg	294.29	1.53	4998	14	228.091	8	3
05bszm	block2	68	normal	240.88	1.46	2179	8	578.247	8	0
05bszm	block2	55	untsheg	294.11	1.51	2930	9	450.512	7	2
05bszm	block2	73	normal	305.38	2.01	2801	8	385.577	8	1
05bszm	block2	33	space	257.56	1.76	2520	9	500	7	1
05bszm	block2	50	untsheg	344.5	1.2	5164	10	232.378	8	0
08dq	block2	50	untsheg	242.5	1.96	9126	10	131.492	6	1
08dq	block2	62	normal	284.75	2.39	9443	12	127.078	7	2
08dq	block2	77	normal	219.69	2.35	4415	16	285.391	11	5
08dq	block2	79	normal	229.18	2.08	9833	17	122.038	7	4
08dq	block2	75	normal	290.07	2.72	5757	14	239.708	8	3
08dq	block2	23	space	281.18	1.19	4153	11	274.5	7	2
08dq	block2	71	normal	278.86	1.85	4956	14	230.024	9	1
08dq	block2	74	normal	195.71	2.33	3821	14	282.649	8	5
08dq	block2	65	normal	206.92	1.26	7515	13	183.633	10	3
08dq	block2	59	normal	239.73	1.83	9223	15	136.615	11	3
08dq	block2	68	normal	228.28	2.69	5806	18	217.017	10	3
08dq	block2	42	untsheg	238	1.94	3534	12	373.514	8	1
08dq	block2	73	normal	242	2.01	4289	13	251.807	8	5
08dq	block2	70	normal	208.6	2.19	5873	10	204.325	6	3
08dq	block2	41	untsheg	276.68	1.71	7838	19	168.41	10	4
08dq	block2	57	untsheg	226	1.58	8707	13	137.82	7	2
08dq	block2	35	untsheg	275.92	1.75	4479	12	294.709	8	2
08dq	block2	67	normal	263.83	2.01	4224	12	312.5	6	3
08dq	block2	48	untsheg	246	1.89	6714	11	169.794	7	2
08dq	block2	51	untsheg	258.8	2.6	3726	10	322.061	7	2
08dq	block2	56	untsheg	276.8	1.57	5326	15	202.779	10	3
08dq	block2	60	normal	228.2	1.93	6932	10	155.799	7	4
08dq	block2	53	untsheg	218.67	2.05	5798	9	227.665	8	2
08dq	block2	78	normal	250.46	2.09	9279	13	129.324	8	3
08dq	block2	43	untsheg	219.9	1.29	6369	21	178.992	11	7
08dq	block2	44	untsheg	296.27	1.71	7557	11	166.733	6	1
08dq	block2	17	space	235	1.36	8425	17	149.555	11	4
08dq	block2	22	space	221.7	1.83	5884	10	183.549	7	3
08dq	block2	25	space	239	2.44	5088	17	235.849	11	3
08dq	block2	54	untsheg	247.18	1.08	4036	11	297.324	7	1
08dq	block2	64	normal	268.44	2.11	3509	9	359.077	6	1
08dq	block2	24	space	255.23	2.33	4445	13	283.465	9	3
08dq	block2	40	untsheg	286.27	2.67	3741	11	336.808	7	1
08dq	block2	36	untsheg	209.29	1.69	3905	14	307.298	7	2
08dq	block2	55	untsheg	284	1.33	3113	9	424.028	8	0
08dq	block2	29	space	225.83	1.33	5244	18	240.275	11	2
08dq	block2	34	untsheg	241.33	1.8	3300	12	345.455	8	2
08dq	block2	33	space	240.62	2.33	4216	13	298.861	11	2
08dq	block2	31	space	232.38	2.27	3959	13	287.952	10	2
08dq	block2	21	space	201.93	2	4412	14	285.585	11	1
08dq	block2	32	space	231	1.62	3640	12	329.67	9	1
08dq	block2	13	space	243.33	2.52	3680	12	342.391	8	3
08dq	block2	14	space	267	1.91	5081	15	259.791	9	3
08dq	block2	63	normal	221.75	4.11	2417	8	496.483	7	2
08dq	block2	52	untsheg	354.33	1.28	8376	9	136.103	6	2
08dq	block2	15	space	205.75	2.42	3420	12	385.965	8	1
08dq	block2	18	space	241.29	1.42	4073	14	324.085	8	2
08dq	block2	66	normal	208.3	1.23	4961	10	229.792	7	0
08dq	block2	69	normal	203.17	1.78	3859	12	342.058	10	1
08dq	block2	27	space	275.44	1.59	9693	16	111.421	9	1
08dq	block2	16	space	290.89	1.28	7278	9	156.636	8	0
08dq	block2	39	untsheg	270.93	1.76	5136	14	233.645	9	2
08dq	block2	58	normal	263.18	1.49	7401	11	178.354	6	2
08dq	block2	49	untsheg	242.67	1.62	7132	15	193.494	10	4
08dq	block2	20	space	197.69	1.89	3544	13	338.6	6	3
08dq	block2	12	space	228.82	1.9	3336	11	377.698	8	1
08dq	block2	76	normal	206.75	1	3445	12	330.914	8	1
08dq	block2	46	untsheg	283.15	1.33	6865	20	166.06	8	5
08dq	block2	37	untsheg	236.55	1.43	10968	11	125.821	10	3
08dq	block2	45	untsheg	283.5	1.3	5215	8	264.621	6	1
08dq	block2	61	normal	243.42	1.84	4579	12	262.066	6	3
08dq	block2	19	space	227.73	1.13	3204	11	374.532	7	1
08dq	block2	72	normal	239.2	1.93	3157	10	361.102	7	2
11xl	block2	79	normal	261.43	1.77	10960	14	109.489	8	1
11xl	block2	53	untsheg	227.67	1.1	6749	15	195.585	9	1
11xl	block2	25	space	228.94	1.56	4436	16	270.514	12	3
11xl	block2	42	untsheg	202.41	1.74	4384	17	301.095	9	4
11xl	block2	19	space	267.15	1.35	6975	20	172.043	12	7
11xl	block2	35	untsheg	271.1	1.57	6621	20	199.366	11	5
11xl	block2	32	space	228.13	1.82	5398	15	222.305	9	7
11xl	block2	23	space	224.89	1.79	5374	18	212.132	10	6
11xl	block2	18	space	204.12	1.52	6845	24	192.841	11	3
11xl	block2	55	untsheg	317	1.52	6293	17	209.757	11	3
11xl	block2	61	normal	237.88	1.63	5064	16	236.967	10	3
11xl	block2	22	space	257.58	1.92	7497	12	144.058	6	2
11xl	block2	30	space	204.11	1.87	4930	18	267.748	11	4
11xl	block2	40	untsheg	269.71	1.96	4900	14	257.143	8	5
11xl	block2	49	untsheg	231.71	2.3	7306	14	188.886	9	2
11xl	block2	15	space	241.33	1.99	5007	15	263.631	10	3
11xl	block2	44	untsheg	238.77	1.09	7630	13	165.138	9	0
11xl	block2	38	untsheg	255.82	1.07	3790	11	348.285	7	1
11xl	block2	45	untsheg	255.44	1.19	18892	16	73.0468	10	2
11xl	block2	54	untsheg	236.67	1.56	4267	15	281.228	8	4
11xl	block2	41	untsheg	240.25	1.16	7574	24	174.28	11	6
11xl	block2	77	normal	269.82	2.61	3440	11	366.279	9	1
11xl	block2	16	space	215.07	1.49	6186	14	184.287	10	3
11xl	block2	75	normal	254.38	2.13	6752	21	204.384	12	5
11xl	block2	24	space	202.12	2.73	2144	8	587.687	6	1
11xl	block2	72	normal	243.58	1.56	3535	12	322.489	8	2
11xl	block2	12	space	232.38	2.01	8048	26	156.561	16	7
11xl	block2	62	normal	230.12	1.68	10610	16	113.101	11	3
11xl	block2	14	space	236.4	2.04	4335	15	304.498	8	6
11xl	block2	63	normal	218.93	1.84	4465	15	268.757	10	2
11xl	block2	48	untsheg	247.43	1.25	16295	14	69.9601	9	3
11xl	block2	13	space	225.94	2.28	5280	16	238.636	10	6
11xl	block2	69	normal	217.67	1.37	4040	12	326.733	8	3
11xl	block2	52	untsheg	251	1.01	8768	14	130.018	9	3
11xl	block2	78	normal	214.67	2.48	9174	12	130.804	8	2
11xl	block2	64	normal	290.5	1.61	4848	12	259.901	9	2
11xl	block2	56	untsheg	263.44	1.21	4829	16	223.649	9	4
11xl	block2	67	normal	240.13	2.37	4774	15	276.498	10	4
11xl	block2	10	space	210.91	2.89	3293	11	346.189	7	4
11xl	block2	46	untsheg	223.6	1.77	9074	30	125.634	14	8
11xl	block2	60	normal	234	1.58	7674	12	140.735	6	0
11xl	block2	73	normal	275.92	1.49	5142	12	210.035	8	2
11xl	block2	37	untsheg	269.09	2.28	10343	11	133.424	8	3
11xl	block2	28	space	219.95	1.65	5850	21	205.128	10	5
11xl	block2	11	space	218.45	2.24	3055	11	412.439	7	2
11xl	block2	70	normal	233.37	1.74	8001	19	149.981	12	7
11xl	block2	68	normal	241.07	1.47	8418	27	149.679	14	9
11xl	block2	81	normal	211.95	1.49	5967	20	191.051	12	5
11xl	block2	36	untsheg	259.67	1.43	3936	12	304.878	7	2
11xl	block2	74	normal	233.77	1.86	4166	13	259.241	10	3
11xl	block2	33	space	269.47	2.05	5903	17	213.451	10	5
11xl	block2	65	normal	209	1.98	7792	18	177.105	12	4
11xl	block2	34	untsheg	211.62	1.29	4653	16	245.003	10	3
11xl	block2	29	space	207.21	1.37	6191	19	203.521	10	6
11xl	block2	26	space	212.57	1.97	3941	14	334.94	8	3
11xl	block2	43	untsheg	236.32	1.43	8010	28	142.322	12	10
11xl	block2	21	space	218.89	2.01	4982	18	252.91	10	5
11xl	block2	47	untsheg	290.17	0.97	18477	36	61.6983	16	8
11xl	block2	39	untsheg	241.53	1.23	4675	15	256.684	10	5
11xl	block2	58	normal	272.67	2.89	5118	9	257.913	8	1
11xl	block2	20	space	227.42	1.52	3392	12	353.774	8	2
11xl	block2	59	normal	230.91	1.74	10569	22	119.217	13	6
11xl	block2	17	space	233.3	1.13	9225	20	136.585	11	7
11xl	block2	50	untsheg	233	1.45	5196	13	230.947	10	3
11xl	block2	57	untsheg	267.93	2.49	13460	29	89.153	16	8
11xl	block2	27	space	225.8	1.96	14828	40	72.8352	22	12
11xl	block2	66	normal	243.89	2.34	4919	9	231.754	6	1
11xl	block2	71	normal	206.65	2.08	4736	17	240.709	10	6
11xl	block2	76	normal	231.86	1.77	6160	21	185.065	10	7
11xl	block2	51	untsheg	251.39	1.28	5690	18	210.896	10	5
11xl	block2	31	space	234.19	1.78	6463	21	176.389	14	6
11xl	block2	80	normal	220.25	2.45	7596	16	157.978	10	2
14mmzx	block2	17	space	307.54	2.19	12180	13	103.448	10	2
14mmzx	block2	81	normal	261.19	1.79	5977	21	190.731	12	7
14mmzx	block2	18	space	292.35	1.87	6465	20	204.176	13	3
14mmzx	block2	43	untsheg	275.42	1.82	3569	12	319.417	8	1
14mmzx	block2	39	untsheg	297	1.87	4022	12	298.359	8	2
14mmzx	block2	21	space	212.94	1.88	4401	18	286.299	12	3
14mmzx	block2	47	untsheg	342.08	1.25	15019	24	75.9039	14	4
14mmzx	block2	57	untsheg	296.71	1.53	9891	21	121.322	10	6
14mmzx	block2	76	normal	242.56	1.88	5150	18	221.359	11	4
14mmzx	block2	30	space	290.38	2.1	7665	24	172.211	17	4
14mmzx	block2	41	untsheg	309.83	1.12	8066	24	163.65	15	5
14mmzx	block2	28	space	298.08	2.11	3940	12	304.569	9	1
14mmzx	block2	45	untsheg	292.27	1.82	10923	15	126.339	12	3
14mmzx	block2	59	normal	249.56	2.06	8578	18	146.887	14	4
14mmzx	block2	48	untsheg	320.71	1.77	14827	14	76.8868	9	3
14mmzx	block2	71	normal	291.39	1.67	5993	18	190.222	13	2
14mmzx	block2	24	space	291.93	2.07	5001	15	251.95	12	1
14mmzx	block2	27	space	296.76	1.65	11558	25	93.4418	19	4
14mmzx	block2	33	space	267.41	1.88	5353	17	235.382	10	4
14mmzx	block2	67	normal	242.72	2.2	5219	18	252.922	13	3
14mmzx	block2	22	space	295.73	1.88	9594	15	112.57	10	4
14mmzx	block2	58	normal	317.23	2.02	7689	13	171.674	10	2
14mmzx	block2	14	space	215.25	2.57	3132	12	421.456	10	1
14mmzx	block2	42	untsheg	268.71	2.06	5014	17	263.263	14	2
14mmzx	block2	20	space	226.1	2.57	2538	10	472.813	8	1
14mmzx	block2	13	space	229.5	2.33	3100	12	406.452	9	2
14mmzx	block2	38	untsheg	258.62	1.49	3810	13	346.457	10	1
14mmzx	block2	68	normal	284.24	1.83	10429	33	120.817	21	10
14mmzx	block2	79	normal	328.62	2.01	9171	13	130.847	10	2
14mmzx	block2	78	normal	256.53	1.93	10886	17	110.233	12	3
14mmzx	block2	31	space	236.71	1.88	3671	14	310.542	9	1
14mmzx	block2	12	space	282.3	2.22	3328	10	378.606	10	1
14mmzx	block2	62	normal	255.44	1.52	7855	16	152.769	11	3
14mmzx	block2	70	normal	276.29	1.2	11027	21	108.824	14	4
14mmzx	block2	44	untsheg	295.18	1.85	7009	11	179.769	9	1
14mmzx	block2	72	normal	255	1.27	3064	11	372.063	8	0
14mmzx	block2	16	space	279.62	2.07	7591	13	150.178	9	1
14mmzx	block2	35	untsheg	295.83	1.58	6026	18	219.051	12	2
14mmzx	block2	32	space	257.65	1.97	5026	17	238.758	11	5
14mmzx	block2	23	space	249.67	1.83	4165	15	273.709	11	2
14mmzx	block2	53	untsheg	255.64	2.04	6704	11	196.897	8	1
14mmzx	block2	61	normal	269	1.77	6898	23	173.963	16	3
14mmzx	block2	46	untsheg	338.12	1.46	5924	16	192.438	11	4
14mmzx	block2	52	untsheg	283.08	1.14	6183	12	184.377	10	1
14mmzx	block2	56	untsheg	275.38	1.75	4012	13	269.192	9	2
14mmzx	block2	64	normal	262.5	1.25	4099	14	307.392	11	0
14mmzx	block2	74	normal	266.62	2.76	2354	8	458.794	7	1
14mmzx	block2	55	untsheg	275.73	1.47	4607	15	286.521	11	1
14mmzx	block2	11	space	323.4	2.55	3623	10	347.778	9	1
14mmzx	block2	40	untsheg	214.75	1.08	2884	12	436.893	10	1
14mmzx	block2	34	untsheg	229	1.94	3259	12	349.801	10	2
14mmzx	block2	36	untsheg	249.2	2.12	2834	10	423.43	9	1
14mmzx	block2	54	untsheg	240.89	1.38	2382	9	503.778	8	0
14mmzx	block2	77	normal	249.73	2.1	4515	15	279.07	11	3
14mmzx	block2	49	untsheg	246	1.79	9129	18	151.167	12	4
14mmzx	block2	15	space	241.42	1.59	3436	12	384.168	9	0
14mmzx	block2	37	untsheg	316.83	2.14	8590	12	160.652	10	2
14mmzx	block2	75	normal	268	2.12	5062	17	272.62	11	4
14mmzx	block2	25	space	325.27	1.44	5445	15	220.386	11	2
14mmzx	block2	19	space	233.07	1.44	3888	15	308.642	11	2
[truncated: 3,045 more rows]

## Sheet: Experiment2  global analysis
participants	Block	trial	visualcues	average fixation duration	average saccade amplitude	sentence reading time	total fixation times	reading speed	forward saccade times	backward saccade times
01sdzm	block1	19	untsheg	387.26	1.11	7865	19	167.832	15	2
01sdzm	block1	47	color	276.2	2.3	3099	10	406.583	8	1
01sdzm	block1	63	color	296.15	2.43	4278	13	266.48	9	3
01sdzm	block1	35	untsheg	267.25	1.74	3463	12	329.194	9	2
01sdzm	block1	43	color	221.2	1.97	2517	10	452.92	8	2
01sdzm	block1	68	color	291.27	1.61	8159	11	132.369	7	1
01sdzm	block1	73	color	216.6	1.36	2929	10	409.696	6	0
01sdzm	block1	54	color	274.91	2.19	6732	11	204.991	9	1
01sdzm	block1	56	color	283	1.55	3503	11	342.564	7	2
01sdzm	block1	57	color	233.08	2.3	3090	12	427.184	9	2
01sdzm	block1	18	untsheg	247.15	2.14	3748	13	352.188	9	4
01sdzm	block1	77	color	239.64	1.98	2952	11	426.829	8	3
01sdzm	block1	39	untsheg	286.26	1.1	7616	19	173.319	14	4
01sdzm	block1	44	color	261.9	1.26	2827	10	445.702	8	0
01sdzm	block1	28	untsheg	306.1	2.02	3271	10	385.203	9	1
01sdzm	block1	64	color	224.88	2.1	5108	8	223.179	7	1
01sdzm	block1	33	untsheg	341.88	1.13	6156	16	194.932	10	4
01sdzm	block1	59	color	259.57	1.5	2078	7	606.352	7	0
01sdzm	block1	25	untsheg	292.5	1.01	5733	10	188.383	9	0
01sdzm	block1	14	untsheg	329.17	2.01	6008	12	199.734	8	4
01sdzm	block1	24	untsheg	270.25	1.55	5414	8	254.895	9	0
01sdzm	block1	26	untsheg	299.12	1.25	5472	8	219.298	6	0
01sdzm	block1	61	color	310.2	1.5	3678	10	309.951	8	1
01sdzm	block1	51	color	241.2	1.2	3216	10	373.134	9	1
01sdzm	block1	21	untsheg	273.25	1.28	7281	24	156.572	14	7
01sdzm	block1	78	color	237.45	1.2	2860	11	398.601	8	1
01sdzm	block1	36	untsheg	284.35	1.14	10457	23	126.231	14	7
01sdzm	block1	27	untsheg	286.25	1.37	11946	24	95.4294	16	6
01sdzm	block1	38	untsheg	205.8	1.53	5175	10	231.884	8	1
01sdzm	block1	12	untsheg	247.8	1.51	5330	10	258.912	7	1
01sdzm	block1	13	untsheg	200.8	2.35	2467	10	535.063	8	1
01sdzm	block1	60	color	266.77	1.83	3824	13	345.188	10	3
01sdzm	block1	70	color	215.78	2.01	3654	9	311.987	8	1
01sdzm	block1	23	untsheg	284.6	1.76	4807	15	262.118	10	3
01sdzm	block1	17	untsheg	251.57	1.38	4024	14	313.121	12	2
01sdzm	block1	20	untsheg	196	1.59	4995	12	228.228	9	2
01sdzm	block1	9	untsheg	251.56	1.3	2524	9	522.979	9	0
01sdzm	block1	31	untsheg	225.83	1.8	3001	12	439.853	9	1
01sdzm	block1	58	color	202.31	1.86	7968	13	158.133	10	2
01sdzm	block1	11	untsheg	279.6	1.79	5113	10	211.226	7	1
01sdzm	block1	29	untsheg	204.93	2.27	3799	14	300.079	8	5
01sdzm	block1	65	color	261.5	1.38	7261	24	165.266	19	5
01sdzm	block1	34	untsheg	229.35	1.11	4518	17	265.604	12	3
01sdzm	block1	15	untsheg	252.56	1.22	2482	9	483.481	8	0
01sdzm	block1	49	color	214.22	1.28	2155	9	612.529	8	0
01sdzm	block1	72	color	232.33	1.29	2376	9	530.303	9	0
01sdzm	block1	62	color	234	1.21	2065	8	552.058	8	0
01sdzm	block1	52	color	264.92	1.85	3445	12	365.747	9	1
01sdzm	block1	53	color	213.45	1.24	5494	11	229.341	9	0
01sdzm	block1	10	untsheg	232.25	2	3363	12	374.665	9	3
01sdzm	block1	48	color	224.27	1.5	3876	15	309.598	10	3
01sdzm	block1	75	color	348.2	1.84	6487	10	184.985	8	2
01sdzm	block1	46	color	228.82	1.8	2924	11	410.397	9	1
01sdzm	block1	42	untsheg	216.57	1.47	6365	14	188.531	10	3
01sdzm	block1	67	color	277.1	1.91	5667	10	211.752	7	2
01sdzm	block1	30	untsheg	272.5	1.65	6445	12	214.119	8	2
01sdzm	block1	50	color	215.47	1.8	4644	17	284.238	11	4
01sdzm	block1	55	color	238	1.96	3600	13	366.667	10	2
01sdzm	block1	66	color	223.83	1.12	3100	12	348.387	8	0
01sdzm	block1	37	untsheg	270.6	1.35	2931	10	450.358	9	0
01sdzm	block1	41	untsheg	223.11	2.21	5443	9	220.467	8	1
01sdzm	block1	32	untsheg	225	2.05	2701	10	399.852	7	1
01sdzm	block1	8	untsheg	269	1.74	7104	15	185.811	11	2
01sdzm	block1	16	untsheg	246.64	1.93	5839	11	195.239	6	1
01sdzm	block1	40	untsheg	208.36	1.85	2752	11	436.047	8	1
03bp	block1	70	color	231.67	1.2	10352	12	110.124	8	1
03bp	block1	77	color	276.64	1.7	11037	22	114.161	11	7
03bp	block1	50	color	232.44	1.57	2350	9	561.702	6	1
03bp	block1	72	color	233.25	1.26	4373	16	288.132	9	3
03bp	block1	64	color	254.64	2.29	12016	11	94.8735	6	2
03bp	block1	62	color	237.07	1.64	3801	14	299.921	9	4
03bp	block1	23	untsheg	280.92	1.11	4131	13	305.011	9	1
03bp	block1	14	untsheg	201.27	1.22	5996	11	200.133	8	1
03bp	block1	40	untsheg	220.46	2.13	3610	13	332.41	9	3
03bp	block1	11	untsheg	218.91	1.09	6853	11	157.595	6	1
03bp	block1	67	color	197.08	1.45	7204	12	166.574	8	2
03bp	block1	68	color	251	1.39	5814	12	185.759	8	3
03bp	block1	12	untsheg	250.62	2.63	8205	13	168.19	10	2
03bp	block1	34	untsheg	249.53	1.34	4907	17	244.549	9	5
03bp	block1	53	color	240.75	1.73	6972	16	180.723	10	4
03bp	block1	25	untsheg	274.25	2.1	5260	8	205.323	7	2
03bp	block1	35	untsheg	269.11	1.33	2785	9	409.336	7	0
03bp	block1	13	untsheg	261.36	1.5	8739	28	151.047	17	6
03bp	block1	20	untsheg	274.6	1.92	8562	10	133.146	7	3
03bp	block1	19	untsheg	229.71	1.24	3920	14	336.735	7	4
03bp	block1	45	color	269.29	1.29	7114	14	177.116	7	5
03bp	block1	48	color	265.71	1.97	6631	21	180.968	10	5
03bp	block1	58	color	221.64	2	6666	11	189.019	8	1
03bp	block1	51	color	237.33	1.86	3733	12	321.457	9	2
03bp	block1	10	untsheg	232	2.13	4396	16	286.624	10	3
03bp	block1	46	color	223.5	2.25	3247	12	369.572	8	4
03bp	block1	38	untsheg	255.2	1.65	9040	15	132.743	9	3
03bp	block1	8	untsheg	239.67	1.42	7678	12	171.92	8	2
03bp	block1	44	color	211	2.4	3248	13	387.931	8	3
03bp	block1	27	untsheg	252.53	1.25	7671	17	148.612	10	4
03bp	block1	43	color	210.07	1.39	4047	15	281.69	10	3
03bp	block1	78	color	218.93	1.8	3574	14	318.97	9	3
03bp	block1	41	untsheg	280.4	1.32	6915	10	173.536	8	1
03bp	block1	57	color	248.69	1.14	4740	16	278.481	8	3
03bp	block1	56	color	230.58	2.15	3281	12	365.742	9	2
03bp	block1	37	untsheg	227.5	1.93	5264	20	250.76	12	4
03bp	block1	17	untsheg	213	2.01	3079	12	409.224	9	3
03bp	block1	55	color	202.67	2.56	2768	12	476.879	8	2
03bp	block1	30	untsheg	213.72	2.2	8417	18	163.954	9	7
03bp	block1	22	untsheg	254.33	1.28	4626	15	259.403	9	3
03bp	block1	60	color	259.86	1.21	4225	14	312.426	8	0
03bp	block1	24	untsheg	291.21	2.21	10756	14	128.3	9	2
03bp	block1	76	color	250.63	1.68	5558	19	194.315	11	5
03bp	block1	65	color	234.27	1.31	4235	15	283.353	9	1
03bp	block1	36	untsheg	247.25	1.54	5747	12	229.685	9	2
03bp	block1	21	untsheg	297.67	1.25	6083	18	187.408	10	5
03bp	block1	71	color	325.54	1.96	4740	13	265.823	8	2
03bp	block1	61	color	260.82	2.34	5147	17	221.488	12	4
03bp	block1	54	color	204.29	1.89	7805	17	176.81	12	4
03bp	block1	49	color	229.91	2.13	3146	11	419.58	8	2
03bp	block1	33	untsheg	244.42	1.03	3837	12	312.744	10	2
03bp	block1	69	color	215.33	2.18	3894	15	354.391	9	4
03bp	block1	73	color	210.55	2.07	2852	11	420.757	7	2
03bp	block1	16	untsheg	245.54	1.57	6949	13	164.052	9	3
03bp	block1	29	untsheg	232.2	2.3	2747	10	414.998	7	1
03bp	block1	7	untsheg	245.55	2.1	3125	11	364.8	8	2
03bp	block1	32	untsheg	267.4	2.52	3072	10	351.562	7	2
03bp	block1	75	color	229.31	1.96	6075	13	197.531	8	3
03bp	block1	15	untsheg	196.13	1.73	4064	15	295.276	8	5
03bp	block1	18	untsheg	235.15	2.12	3661	13	360.557	9	2
03bp	block1	74	color	256.35	1.79	5012	17	227.454	10	5
03bp	block1	66	color	228.5	1.78	3808	14	283.613	9	4
03bp	block1	59	color	258.6	1.97	4923	15	255.941	9	4
03bp	block1	9	untsheg	232.92	2.07	3549	13	371.936	9	3
03bp	block1	47	color	240.58	2.18	3385	12	372.23	8	1
05crqz	block1	76	color	256.97	1.72	11143	37	96.9218	24	11
05crqz	block1	22	untsheg	236.3	1.13	5975	23	200.837	14	6
05crqz	block1	35	untsheg	249.06	1.79	5307	18	214.811	11	4
05crqz	block1	17	untsheg	264.89	2.11	5498	18	229.174	12	6
05crqz	block1	59	color	232.21	2.08	7845	28	160.612	17	9
05crqz	block1	65	color	229.64	2.25	10040	36	119.522	26	7
05crqz	block1	44	color	220.59	2.04	4777	17	263.764	11	4
05crqz	block1	21	untsheg	224.21	1.24	9344	29	122.003	18	6
05crqz	block1	58	color	217.1	1.67	12177	21	103.474	14	3
05crqz	block1	66	color	243.64	1.42	4698	14	229.885	7	4
05crqz	block1	42	untsheg	275.64	1.78	10988	22	109.21	16	5
05crqz	block1	75	color	237.13	2.9	6989	15	171.698	10	4
05crqz	block1	77	color	231.5	1.43	5098	20	247.156	11	6
05crqz	block1	70	color	278.71	1.77	10207	21	111.688	13	7
05crqz	block1	9	untsheg	257.65	1.5	5789	20	228.019	13	3
05crqz	block1	19	untsheg	279.88	1.59	7452	24	177.134	14	6
05crqz	block1	64	color	251.46	2.01	8876	13	128.436	9	4
05crqz	block1	8	untsheg	244.83	1.84	7062	18	186.916	11	6
05crqz	block1	56	color	236.94	1.82	4379	16	274.035	10	3
05crqz	block1	63	color	234.73	1.66	3969	15	287.226	10	3
05crqz	block1	67	color	243.44	2.02	8429	16	142.366	9	4
05crqz	block1	11	untsheg	256.91	1.84	5550	11	194.595	8	3
05crqz	block1	25	untsheg	249.64	1.71	5081	11	212.557	6	1
05crqz	block1	61	color	244.08	1.62	3530	12	322.946	10	2
05crqz	block1	52	color	256.54	2.65	4107	13	306.793	9	2
05crqz	block1	62	color	212.64	1.97	5770	14	197.574	9	5
05crqz	block1	68	color	198.62	2.1	5538	8	195.016	9	4
05crqz	block1	39	untsheg	231.92	2.55	4342	13	304.007	10	3
05crqz	block1	16	untsheg	246.06	1.35	6128	16	186.031	11	3
05crqz	block1	47	color	236.33	2.21	3159	12	398.86	7	4
05crqz	block1	28	untsheg	260.64	1.97	4237	14	297.38	10	2
05crqz	block1	7	untsheg	252.93	2.15	4337	15	262.855	10	4
05crqz	block1	34	untsheg	296.75	1.15	6461	20	185.73	12	6
05crqz	block1	40	untsheg	248.33	1.32	4067	15	295.058	11	3
05crqz	block1	46	color	252.19	1.27	4406	16	272.356	11	3
05crqz	block1	45	color	224.21	1.69	8111	19	155.345	12	7
05crqz	block1	26	untsheg	344.08	1.17	6924	12	173.31	7	2
05crqz	block1	29	untsheg	248.33	1.46	3346	12	340.705	9	3
05crqz	block1	24	untsheg	297.86	2.04	8197	14	168.354	11	3
05crqz	block1	18	untsheg	245.14	1.93	3846	14	343.214	10	4
05crqz	block1	31	untsheg	259.64	2.3	3553	11	371.517	9	1
05crqz	block1	23	untsheg	255.82	1.58	4809	17	262.009	11	3
05crqz	block1	48	color	279.56	1.55	4865	16	246.66	10	5
05crqz	block1	13	untsheg	226.87	1.84	3787	15	348.561	11	3
05crqz	block1	57	color	249.07	2.14	3828	14	344.828	9	4
05crqz	block1	49	color	224.78	2.82	2337	9	564.827	7	2
05crqz	block1	73	color	221.36	2.56	2758	11	435.098	8	3
05crqz	block1	38	untsheg	270	1.85	7967	15	150.621	9	4
05crqz	block1	54	color	234.85	2.03	7486	20	184.344	13	6
05crqz	block1	32	untsheg	284.33	1.5	2760	9	391.304	7	1
05crqz	block1	43	color	287.6	2.16	3128	10	364.45	7	1
05crqz	block1	36	untsheg	275.73	1.5	9012	22	146.471	13	7
05crqz	block1	74	color	246.33	1.84	4055	15	281.134	8	5
05crqz	block1	15	untsheg	257.6	2.11	2971	10	403.904	7	3
05crqz	block1	41	untsheg	260.13	1.65	6665	15	180.045	9	4
05crqz	block1	14	untsheg	268.21	1.48	9218	24	130.18	14	8
05crqz	block1	51	color	229.8	2.57	2887	5	415.656	3	1
05crqz	block1	55	color	218.14	1.55	3819	7	345.64	7	1
07ozlm	block1	17	untsheg	331.38	1.51	2924	8	430.917	8	0
07ozlm	block1	27	untsheg	386.69	1.23	11129	16	102.435	11	3
07ozlm	block1	59	color	326.64	1.46	3926	11	320.937	9	2
07ozlm	block1	12	untsheg	284.22	1.82	11998	9	115.019	7	1
07ozlm	block1	51	color	387	1.47	4914	12	244.2	9	2
07ozlm	block1	35	untsheg	381.3	1.26	4158	10	274.17	8	0
07ozlm	block1	58	color	306.22	1.74	5663	9	222.497	7	2
07ozlm	block1	43	color	279.82	1.72	3357	11	339.589	8	2
07ozlm	block1	32	untsheg	287.17	1.68	2018	6	535.183	5	2
07ozlm	block1	49	color	320.8	2.48	3587	10	367.996	8	2
07ozlm	block1	71	color	291.93	1.82	5164	15	243.997	10	5
07ozlm	block1	24	untsheg	288	2.17	8198	12	168.334	10	2
07ozlm	block1	56	color	300.2	1.62	4981	15	240.915	8	6
07ozlm	block1	19	untsheg	308.95	1.45	6479	19	203.735	13	6
07ozlm	block1	21	untsheg	378.3	1.71	4124	10	276.431	6	4
07ozlm	block1	7	untsheg	323.29	1.63	2431	7	468.943	6	0
07ozlm	block1	67	color	288.29	1.7	4714	7	254.561	6	0
07ozlm	block1	15	untsheg	287.69	1.35	4227	13	283.889	9	2
07ozlm	block1	10	untsheg	321.19	1.67	5528	16	227.931	11	4
07ozlm	block1	8	untsheg	353.1	2.41	6937	10	190.284	7	2
07ozlm	block1	76	color	377.57	1.63	2819	7	383.115	6	0
07ozlm	block1	25	untsheg	425	2.27	7294	11	148.067	7	3
07ozlm	block1	47	color	267.57	1.95	4115	14	306.197	9	2
07ozlm	block1	50	color	305.5	3.16	3435	10	384.279	7	3
07ozlm	block1	20	untsheg	455.88	1.59	6101	8	186.855	6	1
07ozlm	block1	29	untsheg	358.29	2.7	2727	7	418.042	5	1
07ozlm	block1	28	untsheg	440	1.73	4704	10	267.857	8	2
07ozlm	block1	61	color	331.27	1.44	3900	11	292.308	8	1
07ozlm	block1	60	color	350.3	2.06	3807	10	346.73	7	2
07ozlm	block1	62	color	285.86	1.57	2176	7	523.897	5	1
07ozlm	block1	55	color	427.7	2.62	4611	10	286.272	8	1
07ozlm	block1	73	color	306.88	3.84	2845	8	421.793	6	2
07ozlm	block1	23	untsheg	309.71	2.66	6029	17	208.99	12	6
07ozlm	block1	78	color	287.1	1.74	3123	10	365.034	6	3
07ozlm	block1	16	untsheg	369.88	1.76	4842	8	235.44	6	2
07ozlm	block1	44	color	413.29	2.74	3077	7	409.49	6	1
07ozlm	block1	38	untsheg	291.18	1.67	7279	11	164.858	7	2
07ozlm	block1	74	color	342.5	2.49	3685	10	309.362	7	2
07ozlm	block1	22	untsheg	374.62	2.12	5701	13	210.489	7	4
07ozlm	block1	31	untsheg	343.75	2.29	4653	12	283.688	7	3
07ozlm	block1	48	color	380.78	2.5	3655	9	328.317	5	3
07ozlm	block1	69	color	335.11	2.27	3269	9	422.147	6	2
07ozlm	block1	65	color	342.11	2.68	3416	9	351.288	6	2
07ozlm	block1	37	untsheg	314.4	2.47	3400	10	388.235	8	2
07ozlm	block1	30	untsheg	318.33	2.08	4521	9	305.242	7	1
07ozlm	block1	66	color	321.29	2.11	2438	7	442.986	5	1
07ozlm	block1	75	color	305.38	2.62	4926	8	243.605	5	1
07ozlm	block1	11	untsheg	351	1.84	4960	8	217.742	6	1
07ozlm	block1	9	untsheg	308.38	2.07	5587	16	236.263	9	6
07ozlm	block1	57	color	288.75	2.6	3832	12	344.468	8	4
07ozlm	block1	41	untsheg	314.5	1.46	6665	10	180.045	7	0
07ozlm	block1	42	untsheg	355.88	1.68	5168	8	232.198	7	0
07ozlm	block1	36	untsheg	254.69	2.22	6189	13	213.282	8	6
07ozlm	block1	72	color	261	1.96	5597	17	225.121	8	4
07ozlm	block1	53	color	324	2.01	5328	8	236.486	6	1
07ozlm	block1	54	color	362.14	2.03	7849	14	175.819	8	5
07ozlm	block1	46	color	330.38	2.82	3033	8	395.648	5	2
07ozlm	block1	34	untsheg	314.64	1.62	4732	14	253.593	9	4
07ozlm	block1	26	untsheg	318.75	2.35	8188	12	146.556	7	4
07ozlm	block1	68	color	278.62	1.52	4964	8	217.566	6	0
07ozlm	block1	70	color	296.78	1.94	5406	9	210.877	6	2
07ozlm	block1	77	color	366.1	1.79	3891	10	323.824	8	1
07ozlm	block1	39	untsheg	318.67	1.86	4289	12	307.764	8	2
07ozlm	block1	45	color	372.09	2.6	7358	11	171.242	9	2
07ozlm	block1	63	color	326.91	1.82	3863	11	295.107	8	2
07ozlm	block1	33	untsheg	316.14	2.44	2473	7	485.241	5	2
07ozlm	block1	13	untsheg	312.43	1.94	2366	7	557.904	6	0
07ozlm	block1	18	untsheg	319.4	1.8	3437	10	384.056	7	2
07ozlm	block1	52	color	442.19	3.37	7578	16	166.271	9	7
07ozlm	block1	64	color	318.14	2.29	5034	7	226.46	6	1
07ozlm	block1	14	untsheg	289.62	2.35	6992	8	171.625	6	2
07ozlm	block1	40	untsheg	306.08	2.41	4002	12	299.85	8	3
09dzm	block1	45	color	331.87	2.01	13689	15	92.0447	9	3
09dzm	block1	56	color	337.67	3.45	3298	9	363.857	7	1
09dzm	block1	38	untsheg	292.62	1.53	14545	13	82.5026	11	2
09dzm	block1	39	untsheg	264.7	1.58	5798	20	227.665	15	3
09dzm	block1	55	color	268.69	2.48	4020	13	328.358	9	2
09dzm	block1	51	color	249.07	2.24	4115	15	291.616	11	3
09dzm	block1	49	color	257.22	2.13	2630	9	501.901	7	1
09dzm	block1	70	color	263.89	2.41	8372	9	136.168	7	2
09dzm	block1	11	untsheg	276	1.36	6056	9	178.336	7	1
09dzm	block1	14	untsheg	332.5	1.29	7035	10	170.576	9	0
09dzm	block1	64	color	256.86	2.32	9751	14	116.911	10	3
09dzm	block1	25	untsheg	329.89	1.86	7405	9	145.847	7	1
09dzm	block1	13	untsheg	282.09	2.04	3428	11	385.064	9	1
09dzm	block1	35	untsheg	306.5	1.29	2653	8	429.702	7	0
09dzm	block1	62	color	307.75	1.22	3986	12	286.001	9	1
09dzm	block1	72	color	314	1.81	4101	12	307.242	9	2
09dzm	block1	10	untsheg	266.77	1.75	3966	13	317.7	9	3
09dzm	block1	73	color	254.71	1.43	2021	7	593.765	7	0
09dzm	block1	20	untsheg	403.43	2	7089	7	160.813	6	1
09dzm	block1	57	color	263.19	2.51	4850	16	272.165	13	3
09dzm	block1	30	untsheg	384.67	2.24	8650	12	159.538	8	3
09dzm	block1	28	untsheg	322.6	2.08	3655	10	344.733	8	1
09dzm	block1	54	color	286.5	1.59	6416	10	215.087	8	1
09dzm	block1	23	untsheg	326.17	2.31	4398	12	286.494	9	2
09dzm	block1	46	color	254.67	2.62	2637	9	455.063	8	1
09dzm	block1	66	color	377	1.24	3665	9	294.679	7	1
09dzm	block1	34	untsheg	345.93	1.86	5830	15	205.832	9	6
09dzm	block1	53	color	246.11	1.47	8423	9	149.59	7	1
09dzm	block1	71	color	251.8	1.37	2769	10	455.038	9	0
09dzm	block1	68	color	282.5	1.48	4804	8	224.813	7	1
09dzm	block1	69	color	263.25	2.67	3584	12	385.045	8	4
09dzm	block1	26	untsheg	382.22	1.65	6149	9	195.154	7	1
09dzm	block1	12	untsheg	304.62	2.15	8998	16	153.367	12	2
09dzm	block1	17	untsheg	200.9	1.44	2430	10	518.519	8	1
09dzm	block1	31	untsheg	270.67	1.46	2668	9	494.753	8	0
09dzm	block1	40	untsheg	301.23	2.37	4254	13	282.087	10	2
09dzm	block1	32	untsheg	252.11	2.49	2516	9	429.253	7	2
09dzm	block1	44	color	242.67	2.79	2494	9	505.213	7	2
09dzm	block1	33	untsheg	354.33	1.33	3402	9	352.734	8	0
09dzm	block1	60	color	249.4	2.48	3014	10	437.956	9	1
09dzm	block1	7	untsheg	272.45	2.07	3343	11	341.011	9	2
09dzm	block1	75	color	401.6	2.22	7799	10	153.866	6	3
09dzm	block1	63	color	290.25	1.63	3881	12	293.739	9	3
09dzm	block1	47	color	260.86	1.9	2013	7	625.931	6	0
09dzm	block1	27	untsheg	396.5	1.3	7495	12	152.101	10	1
09dzm	block1	22	untsheg	242	1.73	1869	7	642.055	6	0
09dzm	block1	61	color	306.45	1.9	3759	11	303.272	7	3
09dzm	block1	78	color	268.82	1.4	3210	11	355.14	7	1
09dzm	block1	50	color	267.83	2.33	3506	12	376.497	9	2
09dzm	block1	65	color	276.75	1.33	2412	8	497.512	7	0
09dzm	block1	52	color	276.12	1.64	2418	8	521.092	6	1
09dzm	block1	16	untsheg	296.5	1.48	5787	12	196.993	8	3
09dzm	block1	9	untsheg	284.93	2.3	4509	14	292.748	10	3
09dzm	block1	21	untsheg	324.42	1.42	4164	12	273.775	7	4
09dzm	block1	8	untsheg	251.22	2.64	4330	9	304.85	8	1
09dzm	block1	74	color	283.47	2.07	4791	15	237.946	11	3
09dzm	block1	67	color	310.2	2.23	4573	5	262.41	4	0
09dzm	block1	76	color	301.6	2.03	3414	10	316.344	8	1
09dzm	block1	41	untsheg	288.09	2.31	6911	11	173.636	10	1
09dzm	block1	18	untsheg	310.8	2.18	5030	15	262.425	9	5
09dzm	block1	19	untsheg	345.85	2.41	4824	13	273.632	10	2
09dzm	block1	37	untsheg	253.18	2.38	3068	11	430.248	9	1
09dzm	block1	43	color	249.29	1.67	2071	7	550.459	6	0
09dzm	block1	24	untsheg	248.45	2.44	6685	11	206.432	8	2
09dzm	block1	29	untsheg	278.57	2.69	2171	7	525.104	6	1
09dzm	block1	48	color	302.6	2.82	3283	10	365.519	8	1
09dzm	block1	58	color	315.43	3.37	5497	7	229.216	5	1
09dzm	block1	42	untsheg	265.17	2.74	3716	6	322.928	5	1
09dzm	block1	77	color	236.14	1.63	1838	7	685.528	7	0
09dzm	block1	59	color	343.86	1.84	2583	7	487.805	6	0
09dzm	block1	15	untsheg	306.86	1.84	2337	7	513.479	6	0
09dzm	block1	36	untsheg	221.18	2.39	5466	11	241.493	8	2
11djpc	block1	14	untsheg	300.92	1.87	7786	12	154.123	8	4
11djpc	block1	7	untsheg	280	2.51	2758	9	413.343	6	2
11djpc	block1	16	untsheg	281.53	1.81	10802	17	105.536	10	4
11djpc	block1	51	color	267.67	2.15	3610	12	332.41	8	3
11djpc	block1	55	color	259.94	2.37	4591	16	287.519	10	3
11djpc	block1	39	untsheg	285.71	1.68	4443	14	297.097	11	2
11djpc	block1	73	color	315.55	2.45	3780	11	317.46	7	2
11djpc	block1	41	untsheg	263.06	2.26	7920	17	151.515	10	5
11djpc	block1	28	untsheg	321.62	1.72	11335	32	111.16	19	8
11djpc	block1	65	color	257	1.95	3411	12	351.803	8	2
11djpc	block1	57	color	272.91	2.43	3513	11	375.747	7	3
11djpc	block1	66	color	243.62	1.81	3621	13	298.26	8	3
11djpc	block1	11	untsheg	277.07	1.87	7396	14	146.025	10	4
11djpc	block1	61	color	285.78	1.43	2782	9	409.777	7	0
11djpc	block1	18	untsheg	290.15	2.39	4113	13	320.934	8	3
11djpc	block1	70	color	218.8	2.25	7975	10	142.947	8	2
11djpc	block1	69	color	246.5	2.56	2870	10	480.836	7	2
11djpc	block1	40	untsheg	236.38	1.49	3400	13	352.941	9	3
11djpc	block1	58	color	217.38	2.1	6678	13	188.679	9	4
11djpc	block1	9	untsheg	254.19	1.91	4544	16	290.493	10	3
11djpc	block1	33	untsheg	284.62	1.12	5093	16	235.618	10	3
11djpc	block1	15	untsheg	226.9	2.4	3414	10	351.494	7	2
11djpc	block1	17	untsheg	255.41	1.94	5121	17	246.046	11	4
11djpc	block1	72	color	225.38	1.6	2247	8	560.748	7	0
11djpc	block1	26	untsheg	289	1.61	8804	15	136.302	10	4
11djpc	block1	71	color	287	2.19	3264	10	386.029	8	2
11djpc	block1	77	color	224.18	2.09	2780	11	453.237	8	2
11djpc	block1	25	untsheg	270.25	1.83	6363	12	169.731	9	3
11djpc	block1	64	color	275.23	3.1	12933	13	88.1466	9	3
11djpc	block1	10	untsheg	241.64	1.99	3903	14	322.829	9	5
11djpc	block1	52	color	272.78	1.68	2822	9	446.492	7	2
11djpc	block1	27	untsheg	313.07	1.61	7898	15	144.34	10	4
11djpc	block1	29	untsheg	260.44	2.44	2631	9	433.295	7	1
11djpc	block1	45	color	229	2.02	6632	13	189.988	9	1
11djpc	block1	43	color	231.3	2.27	2623	10	434.617	7	2
11djpc	block1	75	color	227.9	2.21	4836	10	248.139	7	3
11djpc	block1	44	color	280.73	2.23	3415	11	368.96	7	2
11djpc	block1	78	color	319.5	1.94	5021	14	227.046	8	3
11djpc	block1	12	untsheg	267.38	2.01	10316	13	133.773	9	3
11djpc	block1	22	untsheg	248.9	2.14	2803	10	428.113	8	1
11djpc	block1	59	color	264.3	2.31	3147	10	400.381	8	2
11djpc	block1	60	color	268.3	2.33	3000	10	440	8	1
11djpc	block1	74	color	262.43	1.95	4272	14	266.854	10	4
11djpc	block1	35	untsheg	292.3	1.43	3229	10	353.05	7	1
11djpc	block1	54	color	250.19	1.91	7039	16	196.051	10	3
11djpc	block1	36	untsheg	255.62	2.91	4688	8	281.57	7	1
11djpc	block1	49	color	265.5	2.51	2464	8	535.714	7	2
11djpc	block1	47	color	212.75	1.58	2007	8	627.803	7	1
11djpc	block1	56	color	250.64	2.77	4040	14	297.03	9	4
11djpc	block1	48	color	265.13	2.58	4493	15	267.082	11	4
11djpc	block1	53	color	278.2	1.74	9083	15	138.721	10	2
11djpc	block1	32	untsheg	291.64	2.1	3537	11	305.344	8	2
11djpc	block1	68	color	286.67	2.11	5154	9	209.546	6	1
11djpc	block1	30	untsheg	241.65	2.14	7773	17	177.538	10	6
11djpc	block1	38	untsheg	189.57	2.02	4641	7	258.565	6	0
11djpc	block1	76	color	305.46	1.62	4454	13	242.479	9	5
11djpc	block1	67	color	189.09	2.25	5092	11	235.664	7	2
11djpc	block1	63	color	290.22	2.57	2931	9	388.946	7	2
11djpc	block1	13	untsheg	273.12	2.89	2535	8	520.71	7	1
11djpc	block1	31	untsheg	233.11	2.46	2478	9	532.688	7	2
11djpc	block1	23	untsheg	261.3	2.45	2926	10	430.622	8	2
11djpc	block1	21	untsheg	298.47	1.89	6366	17	179.076	9	5
11djpc	block1	8	untsheg	206.1	2.7	4635	10	284.79	7	2
11djpc	block1	24	untsheg	251.11	3.05	5236	9	263.56	7	1
11djpc	block1	20	untsheg	267.31	1.96	6405	13	177.986	7	2
11djpc	block1	19	untsheg	269	1.76	7777	26	169.731	15	8
11djpc	block1	50	color	223	2.22	3012	12	438.247	7	3
11djpc	block1	42	untsheg	242.9	2.4	4475	10	268.156	7	2
11djpc	block1	46	color	229.67	2.47	2336	9	513.699	7	2
11djpc	block1	62	color	255.45	1.79	3291	11	346.399	7	3
11djpc	block1	34	untsheg	253.53	1.77	4906	17	244.598	8	6
11djpc	block1	37	untsheg	240.73	2.04	3238	11	407.659	8	3
13lbcr	block1	33	untsheg	343.05	1.07	14258	38	84.1633	16	13
13lbcr	block1	74	color	275.25	1.21	5882	20	193.812	11	5
13lbcr	block1	64	color	267.75	1.66	9665	12	117.951	9	3
13lbcr	block1	73	color	302.42	1.76	4127	12	290.768	7	4
13lbcr	block1	70	color	269.13	2.3	12505	15	91.1635	7	5
13lbcr	block1	63	color	264.42	1.79	4156	12	274.302	8	2
13lbcr	block1	38	untsheg	245.64	1.59	8708	14	137.804	10	3
13lbcr	block1	71	color	302.3	1.76	6706	20	187.891	13	5
13lbcr	block1	78	color	284.18	1.48	5494	17	207.499	11	3
13lbcr	block1	60	color	285.82	1.43	7052	22	187.181	11	7
13lbcr	block1	13	untsheg	237.59	2.76	4654	17	283.627	12	4
13lbcr	block1	66	color	293.36	1.69	3615	11	298.755	7	2
13lbcr	block1	37	untsheg	250.38	2.28	6046	21	218.326	13	7
13lbcr	block1	31	untsheg	236.67	1.99	2910	9	453.608	8	3
13lbcr	block1	46	color	259.7	1.88	3246	10	369.686	7	1
13lbcr	block1	61	color	312.14	1.65	4956	14	230.024	9	2
13lbcr	block1	23	untsheg	250.89	1.59	5284	18	238.456	11	6
13lbcr	block1	14	untsheg	246.79	1.29	14437	28	83.1198	18	4
13lbcr	block1	12	untsheg	263.07	2.15	17220	30	80.1394	23	8
13lbcr	block1	24	untsheg	287.29	2.41	22499	21	61.3361	15	5
13lbcr	block1	25	untsheg	301.78	1.66	6615	9	163.265	5	2
13lbcr	block1	41	untsheg	250.47	1.78	8863	17	135.394	13	3
13lbcr	block1	69	color	242	2.26	5354	18	257.751	12	6
13lbcr	block1	44	color	278.47	1.66	5749	17	219.169	16	2
13lbcr	block1	43	color	251.73	1.56	3310	11	344.411	8	3
13lbcr	block1	47	color	258.5	1.89	3237	10	389.249	8	3
13lbcr	block1	42	untsheg	269.83	1.63	9832	23	122.05	13	6
13lbcr	block1	55	color	222.67	2.09	4214	15	313.242	9	3
13lbcr	block1	67	color	243.56	2.02	9181	9	130.705	6	1
13lbcr	block1	15	untsheg	241.44	2.12	8308	25	144.439	13	8
13lbcr	block1	45	color	275.79	2.74	11405	14	110.478	11	3
13lbcr	block1	19	untsheg	236.62	1.5	4859	16	271.661	10	5
13lbcr	block1	35	untsheg	226.8	1.83	2988	10	381.526	8	2
13lbcr	block1	17	untsheg	205.5	1.74	3339	14	377.358	6	4
13lbcr	block1	30	untsheg	269.14	2.02	7200	14	191.667	9	3
13lbcr	block1	36	untsheg	253.09	2.2	5487	11	240.569	7	2
13lbcr	block1	52	color	207.58	1.72	3375	12	373.333	7	3
13lbcr	block1	56	color	242.81	2.2	5889	16	203.77	12	5
13lbcr	block1	59	color	252.58	1.64	5985	19	210.526	12	4
13lbcr	block1	53	color	254.09	2.05	5689	11	221.48	7	2
13lbcr	block1	29	untsheg	213.5	1.87	2235	8	510.067	7	1
13lbcr	block1	40	untsheg	257.93	1.63	4417	15	271.678	10	3
13lbcr	block1	28	untsheg	275.54	1.76	3991	13	315.71	9	2
13lbcr	block1	7	untsheg	252.38	2.12	2263	8	503.756	7	1
13lbcr	block1	51	color	300.08	1.75	4742	13	253.058	10	2
13lbcr	block1	32	untsheg	225.73	1.83	3047	11	354.447	7	1
13lbcr	block1	50	color	358.17	1.56	7053	18	187.154	12	5
13lbcr	block1	54	color	297.53	1.52	10367	19	133.115	12	5
13lbcr	block1	20	untsheg	258.27	1.24	6030	11	189.055	7	3
13lbcr	block1	65	color	296.55	2.01	3704	11	323.974	8	2
13lbcr	block1	16	untsheg	240.05	1.4	9177	21	124.224	12	6
13lbcr	block1	68	color	210.8	1.76	5815	15	185.727	9	4
13lbcr	block1	62	color	265.61	1.27	12550	41	90.8367	23	10
13lbcr	block1	39	untsheg	298.53	1.26	11147	34	118.418	16	16
13lbcr	block1	18	untsheg	238.65	2.22	5219	20	252.922	14	5
13lbcr	block1	48	color	230.61	1.64	4908	18	244.499	12	4
13lbcr	block1	34	untsheg	277.22	1.2	11124	36	107.875	20	8
13lbcr	block1	21	untsheg	271.47	1.65	5119	17	222.7	11	4
13lbcr	block1	9	untsheg	301.09	2.09	3847	11	343.125	9	2
13lbcr	block1	49	color	248.46	1.24	3870	13	341.085	9	2
13lbcr	block1	26	untsheg	253.73	1.29	10357	15	115.864	8	4
13lbcr	block1	11	untsheg	244.73	1.62	9311	11	115.992	7	3
13lbcr	block1	76	color	229.43	1.32	4501	14	239.947	9	3
13lbcr	block1	22	untsheg	264.33	1.2	3200	9	375	7	1
13lbcr	block1	27	untsheg	280.91	1.3	10481	23	108.768	12	6
13lbcr	block1	72	color	276.15	1.6	4278	13	294.53	10	2
13lbcr	block1	75	color	319.53	1.58	9307	17	128.935	13	2
13lbcr	block1	77	color	234.73	1.96	4204	15	299.715	12	2
13lbcr	block1	8	untsheg	257	1.85	5679	11	232.435	8	3
13lbcr	block1	58	color	255.23	1.21	7029	13	179.257	10	3
13lbcr	block1	10	untsheg	253	2.2	2947	10	427.553	7	1
13lbcr	block1	57	color	248.82	1.67	4813	17	274.257	11	5
15pbdz	block1	43	color	285.25	1.43	3662	12	311.305	8	3
15pbdz	block1	7	untsheg	382.4	2.62	4702	10	242.45	7	1
15pbdz	block1	74	color	232.25	1.6	3157	12	361.102	8	2
15pbdz	block1	9	untsheg	390.5	2.38	4196	10	314.585	8	0
15pbdz	block1	52	color	266.42	1.62	3657	12	344.545	8	2
15pbdz	block1	76	color	285.65	1.25	6161	20	175.296	15	4
15pbdz	block1	14	untsheg	305.4	0.94	7533	10	159.299	7	0
15pbdz	block1	19	untsheg	313.07	1.55	5182	15	254.728	10	4
15pbdz	block1	75	color	254.8	2.24	6227	10	192.709	8	2
15pbdz	block1	39	untsheg	363.83	1.11	24907	65	52.9971	35	17
15pbdz	block1	49	color	218.25	1.59	2829	12	466.596	9	2
15pbdz	block1	51	color	259.55	1.05	3053	11	393.056	9	1
15pbdz	block1	31	untsheg	216.23	1.86	3212	13	410.959	10	1
15pbdz	block1	78	color	255.18	1.74	3103	11	367.386	7	1
15pbdz	block1	30	untsheg	289.54	0.88	7761	13	177.812	11	1
15pbdz	block1	15	untsheg	248.5	1.9	2718	10	441.501	8	2
15pbdz	block1	54	color	265.91	2.03	10097	11	136.674	9	2
15pbdz	block1	36	untsheg	258.33	2.58	24245	51	54.4442	30	11
15pbdz	block1	33	untsheg	274.82	1.02	5483	17	218.858	10	4
15pbdz	block1	46	color	217.09	1.9	2731	11	439.399	7	2
15pbdz	block1	44	color	240.2	1.79	2649	10	475.651	7	1
15pbdz	block1	27	untsheg	292.8	1.26	11082	20	102.87	12	4
15pbdz	block1	62	color	326.85	1.5	4576	13	249.126	10	3
15pbdz	block1	34	untsheg	259.38	1.06	3593	13	333.983	8	2
15pbdz	block1	18	untsheg	299.42	1.29	3832	12	344.468	9	1
15pbdz	block1	11	untsheg	239.27	1.85	5406	11	199.778	8	2
15pbdz	block1	60	color	256.36	2.24	3081	11	428.432	9	1
15pbdz	block1	67	color	310.71	1.52	6127	7	195.854	7	1
15pbdz	block1	35	untsheg	306.12	1.93	2711	8	420.509	7	1
15pbdz	block1	37	untsheg	266.36	2.06	3159	11	417.854	8	2
15pbdz	block1	56	color	247.05	1.28	5946	21	201.816	10	7
15pbdz	block1	20	untsheg	298.56	1.71	4991	9	228.411	7	1
15pbdz	block1	10	untsheg	271.8	1.69	3058	10	412.034	9	1
15pbdz	block1	24	untsheg	262.33	1.2	5838	12	236.382	10	1
15pbdz	block1	66	color	307	1.9	3305	10	326.778	7	2
15pbdz	block1	40	untsheg	237.8	1.04	2614	10	459.067	8	1
15pbdz	block1	29	untsheg	296.14	1.39	4767	14	239.144	9	4
15pbdz	block1	38	untsheg	285.38	1.21	5122	8	234.283	7	1
15pbdz	block1	64	color	229.44	1.01	5771	9	197.539	8	1
15pbdz	block1	73	color	247.67	1.58	2434	9	493.016	6	2
15pbdz	block1	26	untsheg	300.85	1.67	7984	20	150.301	14	4
15pbdz	block1	59	color	291	1.11	2481	8	507.86	6	0
15pbdz	block1	65	color	229.73	1.27	4415	11	271.801	9	2
15pbdz	block1	22	untsheg	219.62	1.13	2003	8	599.101	7	0
15pbdz	block1	13	untsheg	184.67	1.8	2201	9	599.727	7	1
15pbdz	block1	47	color	214.88	1.29	2155	8	584.687	6	1
15pbdz	block1	25	untsheg	259.8	1.17	10003	10	107.968	8	2
15pbdz	block1	32	untsheg	277.67	1.74	2701	9	399.852	6	2
15pbdz	block1	41	untsheg	237.33	1.17	4938	9	243.013	7	1
15pbdz	block1	12	untsheg	255.33	1.91	8458	9	163.159	8	1
15pbdz	block1	57	color	288.17	2.39	3878	12	340.382	8	3
15pbdz	block1	61	color	314.5	1.07	2740	8	416.058	7	1
15pbdz	block1	16	untsheg	313.25	1.57	6558	12	173.833	9	2
15pbdz	block1	17	untsheg	247.22	1.12	2408	9	523.256	6	1
15pbdz	block1	53	color	258.82	1.09	5533	11	227.725	9	1
15pbdz	block1	50	color	231.9	1.01	2505	10	526.946	8	1
15pbdz	block1	28	untsheg	329.29	1.57	5135	14	245.375	9	4
15pbdz	block1	70	color	203.5	1.36	4840	12	235.537	7	1
15pbdz	block1	45	color	224.07	1.18	6231	14	202.215	9	4
15pbdz	block1	21	untsheg	276.95	1.41	6059	20	188.15	14	5
15pbdz	block1	69	color	218.3	1.14	2376	10	580.808	8	1
15pbdz	block1	68	color	274.7	1.69	5210	10	207.294	7	2
15pbdz	block1	77	color	267.67	1.48	2751	9	458.015	7	2
15pbdz	block1	72	color	267.75	1.89	3630	12	347.107	9	4
15pbdz	block1	23	untsheg	324.12	0.93	2842	8	443.35	8	0
15pbdz	block1	8	untsheg	243.88	1.16	4346	8	303.728	7	0
15pbdz	block1	71	color	270.1	1.89	2912	10	432.692	7	1
15pbdz	block1	48	color	246.5	1.34	2777	10	432.121	7	2
15pbdz	block1	63	color	210.86	1.23	3733	14	305.384	9	3
15pbdz	block1	58	color	280.75	1.24	5274	8	238.908	7	1
15pbdz	block1	55	color	288	2.75	3763	12	350.784	8	3
15pbdz	block1	42	untsheg	243.18	1.55	9606	22	124.922	13	5
17mmzx	block1	13	untsheg	324	2.32	2099	6	628.871	5	0
17mmzx	block1	20	untsheg	201.12	2.48	4759	8	239.546	6	2
17mmzx	block1	16	untsheg	303	2.72	4719	8	241.577	6	3
17mmzx	block1	66	color	269.33	2.69	2801	9	385.577	5	3
17mmzx	block1	18	untsheg	237.33	1.94	3230	12	408.669	6	4
17mmzx	block1	40	untsheg	207.33	1.63	2066	9	580.833	7	1
17mmzx	block1	17	untsheg	213.57	3.85	1702	7	740.306	7	0
17mmzx	block1	11	untsheg	220.29	1.37	3750	7	288	5	0
17mmzx	block1	42	untsheg	244.3	1.95	4206	10	285.307	6	2
17mmzx	block1	77	color	237.59	2.17	4613	17	273.141	10	7
17mmzx	block1	73	color	214.71	1.85	1683	7	713.012	6	0
17mmzx	block1	33	untsheg	269.75	1.84	2424	8	495.05	4	2
17mmzx	block1	24	untsheg	233	3.32	5130	7	269.006	6	1
17mmzx	block1	8	untsheg	301	1.99	6167	7	214.042	7	1
17mmzx	block1	50	color	239.33	1.75	3236	12	407.911	8	2
17mmzx	block1	31	untsheg	305.43	2.97	2446	7	539.657	6	1
17mmzx	block1	22	untsheg	258.43	2.47	4105	14	292.326	10	4
17mmzx	block1	74	color	244.61	1.85	4837	18	235.683	13	4
17mmzx	block1	68	color	221.17	1.93	5036	12	214.456	9	2
17mmzx	block1	10	untsheg	253.11	1.95	5078	18	248.129	12	5
17mmzx	block1	63	color	206.8	1.59	2375	10	480	8	1
17mmzx	block1	34	untsheg	258.64	1.36	3138	11	382.409	8	1
17mmzx	block1	67	color	202.14	1.7	4354	7	275.609	6	0
17mmzx	block1	44	color	224.75	1.6	2044	8	616.438	7	0
17mmzx	block1	35	untsheg	235.11	1.35	2358	9	483.461	7	0
17mmzx	block1	59	color	233.33	2.55	3195	12	394.366	9	2
17mmzx	block1	56	color	288.88	1.98	2668	8	449.775	6	3
17mmzx	block1	12	untsheg	301.5	1.97	7446	8	185.334	6	1
17mmzx	block1	69	color	217.5	1.88	1701	6	811.287	6	0
17mmzx	block1	29	untsheg	218.8	2.19	1388	5	821.326	4	1
17mmzx	block1	61	color	245.38	1.9	2146	8	531.221	5	2
17mmzx	block1	52	color	207.46	2.03	3130	13	402.556	7	5
17mmzx	block1	45	color	230.56	1.91	7123	9	176.892	6	2
17mmzx	block1	9	untsheg	241.42	1.73	3339	12	395.328	8	2
17mmzx	block1	48	color	214.91	2.43	2654	11	452.148	10	1
17mmzx	block1	71	color	178.12	2.19	1722	8	731.707	6	1
17mmzx	block1	60	color	250.11	1.92	2753	9	479.477	8	3
17mmzx	block1	36	untsheg	205.22	1.62	4595	9	287.269	7	1
17mmzx	block1	43	color	198.12	1.42	1910	8	596.859	6	0
17mmzx	block1	25	untsheg	326.8	1.86	3549	5	304.311	5	1
17mmzx	block1	58	color	229.71	1.76	3678	7	342.577	6	0
17mmzx	block1	21	untsheg	235.8	1.8	2725	10	418.349	6	2
17mmzx	block1	49	color	223.33	3.81	1531	6	862.182	5	1
17mmzx	block1	27	untsheg	262.33	1.4	4701	9	242.502	7	1
17mmzx	block1	51	color	249.25	2.75	2279	8	526.547	5	3
17mmzx	block1	76	color	196.82	1.85	2472	11	436.893	7	3
17mmzx	block1	75	color	221.33	1.97	3792	9	316.456	6	2
17mmzx	block1	64	color	221	1.82	7876	6	144.744	4	1
17mmzx	block1	26	untsheg	242.4	1.51	6843	10	175.362	8	1
17mmzx	block1	54	color	256	2.36	7020	11	196.581	7	3
17mmzx	block1	38	untsheg	219.33	3.11	4160	6	288.462	5	2
17mmzx	block1	39	untsheg	198.44	1.36	2202	9	599.455	7	0
17mmzx	block1	30	untsheg	247.5	1.87	4117	8	335.196	7	1
17mmzx	block1	32	untsheg	252.5	2.09	1736	6	622.12	5	1
17mmzx	block1	15	untsheg	259.5	1.9	2337	8	513.479	6	2
17mmzx	block1	47	color	207.5	2.4	1942	8	648.816	7	1
17mmzx	block1	37	untsheg	277.5	1.71	2401	8	549.771	7	0
17mmzx	block1	14	untsheg	226	1.89	6125	12	195.918	10	4
17mmzx	block1	46	color	207.82	2.34	2797	11	429.031	6	5
17mmzx	block1	53	color	210.89	2.56	4209	9	299.359	8	1
17mmzx	block1	41	untsheg	234.5	2.8	8160	18	147.059	14	4
17mmzx	block1	65	color	237	2.07	4384	16	273.723	13	3
17mmzx	block1	55	color	237.11	1.96	2724	9	484.581	7	1
17mmzx	block1	70	color	204	2.42	5115	7	222.874	6	1
17mmzx	block1	19	untsheg	258.57	2.09	4205	14	313.912	10	4
17mmzx	block1	7	untsheg	221	2.05	1756	7	649.203	5	1
17mmzx	block1	28	untsheg	262	2.6	2422	8	520.231	6	2
17mmzx	block1	23	untsheg	258.08	1.34	3452	12	365.006	8	2
17mmzx	block1	72	color	216.5	1.67	1976	8	637.652	7	0
17mmzx	block1	62	color	198.36	1.96	2488	11	458.199	8	3
17mmzx	block1	78	color	205.46	2.04	3262	13	349.479	10	5
17mmzx	block1	57	color	204.08	2.65	3112	12	424.165	10	4
19dzgb	block1	40	untsheg	261.33	1.46	3383	12	354.715	7	3
19dzgb	block1	16	untsheg	247.77	1.61	6795	13	167.77	8	3
19dzgb	block1	61	color	297.23	1.52	4116	13	276.968	8	2
19dzgb	block1	34	untsheg	349	1.39	9152	24	131.119	14	7
19dzgb	block1	72	color	279.94	1.15	4802	16	262.391	9	3
19dzgb	block1	14	untsheg	264.58	1.26	7310	12	164.159	7	3
19dzgb	block1	57	color	238.83	2.29	3238	12	407.659	8	4
19dzgb	block1	18	untsheg	199.6	1.91	3303	15	399.637	10	2
19dzgb	block1	26	untsheg	270.73	1.7	7038	15	170.503	11	3
19dzgb	block1	68	color	217.08	1.55	5495	12	196.542	8	2
19dzgb	block1	78	color	291.5	2.2	4525	14	251.934	9	4
19dzgb	block1	70	color	242.77	1.87	6320	13	180.38	7	4
19dzgb	block1	47	color	238.3	2.24	2615	10	481.836	6	2
19dzgb	block1	29	untsheg	218.91	1.62	2728	11	417.889	6	4
19dzgb	block1	28	untsheg	186.18	1.31	2279	11	552.874	7	3
19dzgb	block1	65	color	255.76	1.98	4727	17	253.861	10	6
19dzgb	block1	41	untsheg	222.67	1.72	5979	15	200.702	11	2
19dzgb	block1	39	untsheg	236.31	1.28	3416	13	386.417	12	1
19dzgb	block1	37	untsheg	197.89	2.14	2068	9	638.298	7	1
19dzgb	block1	48	color	221.8	1.65	2488	10	482.315	8	1
19dzgb	block1	13	untsheg	231.78	2.1	2710	9	487.085	7	2
19dzgb	block1	17	untsheg	301.25	2.45	2795	8	450.805	7	2
19dzgb	block1	10	untsheg	230.55	2	2801	11	449.839	6	2
19dzgb	block1	30	untsheg	252.62	1.58	5375	8	256.744	6	1
19dzgb	block1	24	untsheg	209.17	1.84	5344	12	258.234	9	4
19dzgb	block1	27	untsheg	278.12	1.06	7242	17	157.415	11	3
19dzgb	block1	59	color	237.22	2.06	2429	9	518.732	8	2
19dzgb	block1	38	untsheg	235	2.05	4803	10	249.844	8	2
19dzgb	block1	76	color	259.73	1.66	4319	15	250.058	8	7
19dzgb	block1	73	color	242.12	1.25	2124	8	564.972	6	1
19dzgb	block1	36	untsheg	239.86	1.46	3641	7	362.538	5	1
19dzgb	block1	21	untsheg	252.14	1.49	5903	21	193.122	11	7
19dzgb	block1	51	color	235.79	1.9	3632	14	330.396	9	5
19dzgb	block1	11	untsheg	201.44	1.79	3833	9	281.764	5	3
19dzgb	block1	77	color	246.17	2.11	3324	12	379.061	8	3
19dzgb	block1	43	color	215.33	1.9	2227	9	511.899	7	1
19dzgb	block1	74	color	193.15	1.62	2905	13	392.427	7	4
19dzgb	block1	12	untsheg	245.88	2.33	5713	8	241.554	7	1
19dzgb	block1	42	untsheg	227.35	2.4	6097	17	196.818	12	6
19dzgb	block1	60	color	239	1.89	2866	11	460.572	9	1
19dzgb	block1	46	color	211	1.65	1944	8	617.284	6	2
19dzgb	block1	55	color	234.5	1.94	2653	10	497.55	6	3
19dzgb	block1	25	untsheg	251	1.73	3600	7	300	7	1
19dzgb	block1	15	untsheg	250.56	2.38	2759	9	434.94	7	2
19dzgb	block1	44	color	236.67	2.36	2325	9	541.935	6	3
19dzgb	block1	75	color	251.29	1.54	3831	7	313.234	6	1
19dzgb	block1	66	color	225.45	1.87	2785	11	387.792	7	3
19dzgb	block1	62	color	296	1.02	5714	18	199.51	11	5
19dzgb	block1	54	color	239.55	1.15	4571	11	301.903	8	1
19dzgb	block1	71	color	222.33	2.1	2522	9	499.603	6	3
19dzgb	block1	53	color	293.36	2.03	5993	11	210.245	7	3
19dzgb	block1	9	untsheg	257.75	2.07	3470	12	380.403	8	4
19dzgb	block1	33	untsheg	235.36	1.86	2865	11	418.848	8	2
19dzgb	block1	19	untsheg	251.25	1.18	3438	12	383.944	10	1
19dzgb	block1	67	color	196.56	1.29	6337	9	189.364	7	1
19dzgb	block1	45	color	285.11	1.97	5999	9	210.035	8	2
19dzgb	block1	7	untsheg	233	2.17	2008	7	567.729	5	1
19dzgb	block1	49	color	230.67	1.62	2373	9	556.258	8	1
19dzgb	block1	58	color	227.88	1.67	4221	8	298.507	6	1
19dzgb	block1	22	untsheg	220.33	1.67	2233	9	537.394	6	2
19dzgb	block1	64	color	176.62	2.04	6483	8	175.845	7	1
19dzgb	block1	8	untsheg	203.6	1.26	4019	10	328.44	8	1
19dzgb	block1	50	color	223.33	2.4	2288	9	576.923	7	2
19dzgb	block1	69	color	204.2	2.74	2610	10	528.736	8	3
19dzgb	block1	32	untsheg	233.86	2.36	1934	7	558.428	4	2
19dzgb	block1	31	untsheg	275.83	3.91	3810	12	346.457	7	4
19dzgb	block1	20	untsheg	221.17	1.16	4774	12	238.793	6	3
19dzgb	block1	63	color	231.25	1.96	3077	12	370.491	9	3
19dzgb	block1	52	color	268.7	2.05	2916	10	432.099	6	2
19dzgb	block1	23	untsheg	248.89	1.23	2633	9	478.542	9	0
19dzgb	block1	56	color	224.83	2.25	3209	12	373.948	8	4
19dzgb	block1	35	untsheg	202.6	1.22	2228	10	511.67	7	2
21dzcm	block1	70	color	258.85	1.7	30783	33	37.0334	12	9
21dzcm	block1	40	untsheg	217.78	1.7	5906	18	203.183	12	5
21dzcm	block1	67	color	235	1.67	10004	18	119.952	8	5
21dzcm	block1	41	untsheg	205.68	2.27	12209	25	98.2881	14	7
21dzcm	block1	64	color	199.43	1.36	9082	14	125.523	8	4
21dzcm	block1	71	color	211.61	1.42	7965	23	158.192	9	3
21dzcm	block1	11	untsheg	183.31	1.69	8670	16	124.567	6	4
21dzcm	block1	31	untsheg	221.62	1.33	5719	16	230.81	9	4
21dzcm	block1	52	color	207.29	1.9	7054	14	178.622	11	5
21dzcm	block1	28	untsheg	219.29	0.96	10119	24	124.518	12	12
21dzcm	block1	22	untsheg	248.94	2.95	5875	16	204.255	9	6
21dzcm	block1	10	untsheg	181.1	1.84	7182	20	175.439	13	5
21dzcm	block1	76	color	232.07	1.83	5121	14	210.896	7	5
21dzcm	block1	37	untsheg	210.17	1.39	8932	23	147.783	14	8
21dzcm	block1	43	color	235.08	2.23	5038	12	226.28	8	2
21dzcm	block1	48	color	208.39	1.71	7418	18	161.769	14	5
21dzcm	block1	73	color	227.5	1.56	7439	22	161.312	15	4
21dzcm	block1	47	color	160.2	2.34	6140	10	205.212	8	5
21dzcm	block1	9	untsheg	256.69	0.97	9230	29	143.012	9	2
21dzcm	block1	17	untsheg	213.9	1.6	8357	29	150.772	14	6
21dzcm	block1	49	color	187.65	1.96	5470	17	241.316	10	6
21dzcm	block1	59	color	221.69	1.69	8100	29	155.556	14	8
21dzcm	block1	12	untsheg	233.28	1.12	12248	18	112.671	7	5
21dzcm	block1	77	color	203.25	1.36	11200	36	112.5	18	12
21dzcm	block1	7	untsheg	207.65	2.08	4685	17	243.33	7	5
21dzcm	block1	36	untsheg	278.54	1.2	15590	28	84.6697	13	6
21dzcm	block1	55	color	223.64	1.52	8510	22	155.112	15	8
21dzcm	block1	30	untsheg	222.38	1.49	10131	16	136.216	10	8
21dzcm	block1	69	color	211.22	2.86	6448	23	214.02	11	6
21dzcm	block1	38	untsheg	258.44	1.29	24781	25	48.4242	15	5
21dzcm	block1	50	color	220.6	1.43	4755	15	277.603	9	5
21dzcm	block1	20	untsheg	209.09	1.72	6337	11	179.896	6	4
21dzcm	block1	78	color	240.33	1.56	6036	18	188.867	8	4
21dzcm	block1	44	color	182.38	1.64	5050	21	249.505	9	6
21dzcm	block1	23	untsheg	265	1.2	5657	18	222.733	11	3
21dzcm	block1	46	color	213.12	1.76	6501	24	184.587	11	9
21dzcm	block1	56	color	223	2.27	5862	20	204.708	9	6
21dzcm	block1	53	color	202.22	1.32	11249	23	112.01	8	5
21dzcm	block1	39	untsheg	215.04	1.59	6533	24	202.051	13	5
21dzcm	block1	62	color	230.07	2.39	8812	28	129.369	13	7
21dzcm	block1	42	untsheg	251.58	1.86	9394	19	127.741	10	5
21dzcm	block1	60	color	239.83	0.81	7284	24	181.219	11	4
21dzcm	block1	58	color	227.79	1.73	14691	29	85.7668	15	9
21dzcm	block1	29	untsheg	193.81	2.04	4411	16	258.445	8	3
21dzcm	block1	14	untsheg	208.28	2.19	9379	18	127.945	8	3
21dzcm	block1	68	color	244.22	1.52	10941	9	98.7113	9	4
21dzcm	block1	25	untsheg	178.2	1.56	9218	20	117.162	11	6
21dzcm	block1	19	untsheg	237.88	1.12	4903	16	269.223	10	3
21dzcm	block1	16	untsheg	188.67	1.05	12458	21	91.5075	11	5
21dzcm	block1	57	color	189.17	1.76	8115	30	162.662	18	10
21dzcm	block1	75	color	211.41	1.29	12448	27	96.401	12	6
21dzcm	block1	65	color	257.29	1.85	4294	14	279.46	9	3
21dzcm	block1	18	untsheg	206.11	1.31	8739	35	151.047	14	11
21dzcm	block1	26	untsheg	214.84	1.33	8260	19	145.278	9	3
21dzcm	block1	66	color	229.32	1.34	6994	22	154.418	9	8
21dzcm	block1	63	color	211.08	1.36	7975	24	142.947	13	5
21dzcm	block1	27	untsheg	254.85	1.07	13519	20	84.3258	9	5
21dzcm	block1	33	untsheg	262.06	1.08	10043	32	119.486	13	7
21dzcm	block1	61	color	224.44	0.73	5090	18	223.969	9	2
21dzcm	block1	45	color	210.84	1.64	10322	25	122.069	13	6
21dzcm	block1	54	color	203.39	1.41	11974	23	115.25	13	1
21dzcm	block1	15	untsheg	226.93	1.42	4150	14	289.157	9	7
21dzcm	block1	35	untsheg	241.37	2.02	5792	19	196.823	12	4
21dzcm	block1	13	untsheg	181.81	2.14	3881	16	340.119	9	3
21dzcm	block1	24	untsheg	220.05	1.88	9227	20	149.561	13	5
21dzcm	block1	21	untsheg	254.96	1.51	8087	26	140.967	12	8
21dzcm	block1	32	untsheg	202	1.68	4044	15	267.062	9	6
21dzcm	block1	74	color	223	1.62	3966	13	287.443	9	1
21dzcm	block1	51	color	233.25	1.63	3954	12	303.49	8	3
21dzcm	block1	72	color	239.43	1.55	6888	23	182.927	12	7
21dzcm	block1	34	untsheg	228.29	1.37	9145	31	131.219	17	7
21dzcm	block1	8	untsheg	204.59	2.1	8159	17	161.785	9	3
23gszd	block1	25	untsheg	361.46	1.18	15754	26	68.554	11	8
23gszd	block1	28	untsheg	427.86	1.58	12558	28	100.334	19	4
23gszd	block1	68	color	404.82	1.77	8578	11	125.903	6	2
23gszd	block1	21	untsheg	330.88	1.53	8951	25	127.36	14	6
23gszd	block1	22	untsheg	337.71	1.39	5193	14	231.08	7	2
23gszd	block1	75	color	302.91	1.43	15516	33	77.3395	22	6
23gszd	block1	20	untsheg	397.86	1.14	12252	14	93.046	10	2
23gszd	block1	26	untsheg	342.77	1.03	18286	26	65.624	17	6
23gszd	block1	48	color	343.22	1.73	10134	27	118.413	18	5
23gszd	block1	74	color	303.05	1.85	6312	19	180.608	13	5
23gszd	block1	33	untsheg	310.21	1.04	10909	33	110.001	18	10
23gszd	block1	53	color	356.81	1.52	17116	32	73.6153	20	8
23gszd	block1	72	color	292.37	1.56	11382	35	110.701	24	6
23gszd	block1	41	untsheg	324.41	1.34	9679	17	123.98	10	4
23gszd	block1	78	color	291.86	1.24	8836	28	129.018	15	9
23gszd	block1	50	color	313.43	1.36	7736	23	170.631	14	5
23gszd	block1	47	color	258.25	1.76	3666	12	343.699	7	3
23gszd	block1	69	color	278.33	1.54	4487	15	307.555	9	3
23gszd	block1	77	color	287.17	1.68	3802	12	331.405	10	2
23gszd	block1	65	color	268.66	1.63	9582	32	125.235	23	7
23gszd	block1	18	untsheg	262.04	1.35	7812	27	168.971	17	7
23gszd	block1	44	color	262.95	1.66	5743	19	219.398	12	6
23gszd	block1	36	untsheg	292.35	1.65	23603	63	55.9251	36	18
23gszd	block1	15	untsheg	303.64	1.48	8278	25	144.963	15	8
23gszd	block1	11	untsheg	259.7	1.35	5600	10	192.857	7	2
23gszd	block1	43	color	293.32	1.6	7359	22	154.912	15	5
23gszd	block1	52	color	280.93	1.21	4601	15	273.854	9	4
23gszd	block1	54	color	256.22	1.77	8153	18	169.263	12	3
23gszd	block1	71	color	287.67	1.73	4815	15	261.682	9	5
23gszd	block1	45	color	302.21	1.69	12402	19	101.597	13	3
23gszd	block1	42	untsheg	288.86	1.21	9628	21	124.636	12	6
23gszd	block1	62	color	272.9	1.17	6027	20	189.149	11	7
23gszd	block1	34	untsheg	311.11	1.27	12608	38	95.1777	22	9
23gszd	block1	12	untsheg	239.69	1.61	11827	16	116.682	11	3
23gszd	block1	8	untsheg	249.25	1.3	10489	20	125.846	11	3
23gszd	block1	56	color	310.26	1.78	6678	19	179.695	10	5
23gszd	block1	19	untsheg	286.43	1.9	8729	28	151.22	18	6
23gszd	block1	32	untsheg	395.8	1.2	8557	20	126.212	13	1
23gszd	block1	55	color	253	1.27	4613	16	286.148	11	5
23gszd	block1	16	untsheg	239.5	1.47	11833	26	96.3407	15	8
23gszd	block1	37	untsheg	295.74	1.7	9077	27	145.422	18	8
23gszd	block1	35	untsheg	302.25	1.32	6713	20	169.82	12	6
23gszd	block1	66	color	307.44	1.22	5353	16	201.756	9	4
23gszd	block1	67	color	279.71	1.34	9224	21	130.095	14	3
23gszd	block1	63	color	288.69	1.49	4278	13	266.48	10	3
23gszd	block1	49	color	239.73	1.59	2984	11	442.359	8	1
23gszd	block1	31	untsheg	266.69	1.46	7905	26	166.983	18	5
23gszd	block1	60	color	242.95	1.51	5206	19	253.554	11	3
23gszd	block1	10	untsheg	264.38	1.64	5074	16	248.325	10	3
23gszd	block1	57	color	263.89	2.06	5474	18	241.14	12	5
23gszd	block1	30	untsheg	279.87	1.15	7962	15	173.323	10	2
23gszd	block1	40	untsheg	247.53	1.09	5181	19	231.616	12	3
23gszd	block1	14	untsheg	265.64	0.91	6209	11	193.268	9	2
23gszd	block1	9	untsheg	273	1.36	7642	25	172.73	15	7
23gszd	block1	51	color	272.47	1.51	4747	15	252.791	11	4
23gszd	block1	70	color	262.94	1.65	10121	18	112.637	11	5
23gszd	block1	13	untsheg	222.07	1.39	3911	15	337.51	9	4
23gszd	block1	76	color	262.11	1	5122	18	210.855	9	7
23gszd	block1	24	untsheg	289	1.97	9391	21	146.949	17	3
23gszd	block1	64	color	254.62	2.29	11914	13	95.6857	8	3
23gszd	block1	59	color	302.65	1.68	12581	37	100.151	11	14
23gszd	block1	23	untsheg	266.24	1.27	7396	25	170.362	13	9
23gszd	block1	73	color	219.71	1.25	3652	14	328.587	8	2
23gszd	block1	46	color	196	1.68	3526	15	340.329	7	4
23gszd	block1	27	untsheg	404.66	0.98	18043	35	63.1824	22	9
23gszd	block1	38	untsheg	285.8	1.71	15679	15	76.5355	12	3
23gszd	block1	7	untsheg	288.6	1.1	3328	10	342.548	8	1
23gszd	block1	39	untsheg	280.87	1.05	9602	31	137.471	17	10
23gszd	block1	29	untsheg	205.18	1.59	5468	22	208.486	11	6
23gszd	block1	58	color	429	2.35	7191	10	175.219	7	3
23gszd	block1	17	untsheg	291.93	1.55	8929	27	141.113	15	8
23gszd	block1	61	color	335.85	1.48	4864	13	234.375	8	4
25nmpc	block1	45	color	230.32	1.94	27162	34	46.3883	16	10
25nmpc	block1	65	color	289.12	1.88	8995	26	133.407	17	8
25nmpc	block1	26	untsheg	314.06	1.88	13676	18	87.745	11	5
25nmpc	block1	7	untsheg	268.95	1.83	6902	22	165.17	13	4
25nmpc	block1	50	color	283.52	1.84	7365	21	179.226	13	6
25nmpc	block1	46	color	264.05	1.79	6776	20	177.096	14	5
25nmpc	block1	32	untsheg	291.92	1.45	8469	25	127.524	13	8
25nmpc	block1	78	color	267.58	1.82	5991	19	190.285	15	5
25nmpc	block1	21	untsheg	273.88	1.41	7635	25	149.312	15	7
25nmpc	block1	58	color	342.6	1.66	15512	15	81.2274	9	3
25nmpc	block1	27	untsheg	324.52	1.29	27769	62	41.053	30	21
25nmpc	block1	35	untsheg	340.4	1.33	11661	30	97.7618	16	10
25nmpc	block1	17	untsheg	278	1.81	5952	19	211.694	14	5
25nmpc	block1	64	color	297.14	1.75	18629	14	61.1949	7	4
25nmpc	block1	76	color	285.54	1.73	7977	24	135.389	13	9
25nmpc	block1	24	untsheg	337.47	2.2	13533	19	101.973	13	4
25nmpc	block1	8	untsheg	323.67	1.24	15428	18	85.5587	9	5
25nmpc	block1	57	color	326.6	1.87	7828	20	168.625	12	7
25nmpc	block1	22	untsheg	337.71	1.75	5555	14	216.022	11	2
25nmpc	block1	33	untsheg	268.17	1.56	5724	18	209.644	9	5
25nmpc	block1	9	untsheg	330.42	1.99	9803	26	134.653	19	8
25nmpc	block1	68	color	315.5	1.99	12457	16	86.6982	10	5
25nmpc	block1	53	color	276.83	1.49	9831	18	128.166	10	5
25nmpc	block1	61	color	293.59	1.86	8878	27	128.407	16	7
25nmpc	block1	69	color	283.73	2.5	5131	15	268.953	11	4
25nmpc	block1	30	untsheg	277.96	1.88	13929	27	99.0739	18	8
25nmpc	block1	11	untsheg	306	1.51	7017	10	153.912	8	2
25nmpc	block1	44	color	283.71	1.66	5579	17	225.847	9	6
25nmpc	block1	54	color	328	1.9	10082	18	136.878	14	4
25nmpc	block1	62	color	339.38	1.38	6019	16	189.4	10	5
25nmpc	block1	43	color	238.64	1.7	3240	11	351.852	6	3
25nmpc	block1	40	untsheg	282.91	1.78	3539	11	339.079	8	3
25nmpc	block1	67	color	313.67	2.19	5787	9	207.361	6	1
25nmpc	block1	63	color	261.33	1.81	4408	15	258.621	9	5
25nmpc	block1	16	untsheg	345.15	1.9	11909	13	95.7259	7	3
25nmpc	block1	12	untsheg	395.75	1.83	10393	12	132.782	8	1
25nmpc	block1	47	color	281.44	2.24	2816	9	447.443	7	1
25nmpc	block1	10	untsheg	282.82	1.99	3581	11	351.857	8	3
25nmpc	block1	19	untsheg	336	1.48	22383	60	58.9733	33	14
25nmpc	block1	41	untsheg	290.24	2.01	11706	21	102.512	13	8
25nmpc	block1	36	untsheg	327.08	1.15	9534	13	138.452	10	3
25nmpc	block1	28	untsheg	279.82	1.57	10852	34	116.108	18	11
25nmpc	block1	55	color	304.12	2.04	5625	17	234.667	12	4
25nmpc	block1	13	untsheg	286.64	1.89	3398	11	388.464	17	3
25nmpc	block1	37	untsheg	361.57	2.18	5525	14	238.914	9	2
25nmpc	block1	20	untsheg	279.67	1.7	6768	12	168.44	7	4
25nmpc	block1	31	untsheg	305.93	2.41	4733	14	278.893	11	2
25nmpc	block1	70	color	245.4	1.54	12110	15	94.1371	9	5
25nmpc	block1	66	color	274.19	1.44	4854	16	222.497	8	7
25nmpc	block1	60	color	290.73	1.93	3655	11	361.149	8	3
25nmpc	block1	18	untsheg	281.04	2	8783	28	150.29	15	10
25nmpc	block1	14	untsheg	275.71	1.9	11339	24	105.829	13	9
25nmpc	block1	23	untsheg	302.93	1.42	10083	30	124.963	19	7
25nmpc	block1	77	color	287.85	1.86	4323	13	291.464	7	5
25nmpc	block1	72	color	271.65	2.07	6185	20	203.719	13	6
25nmpc	block1	25	untsheg	294.74	1.47	21315	31	50.6685	20	12
25nmpc	block1	39	untsheg	259.18	1.26	9969	33	132.41	16	14
25nmpc	block1	51	color	342.64	1.84	4205	11	285.375	7	3
25nmpc	block1	74	color	309.92	1.53	4316	13	264.133	8	3
25nmpc	block1	48	color	316.59	1.57	5736	17	209.205	13	3
25nmpc	block1	29	untsheg	249.81	1.55	4476	16	254.692	10	3
25nmpc	block1	56	color	258.33	1.43	6542	21	183.43	13	10
25nmpc	block1	15	untsheg	293.21	1.91	6654	19	180.343	13	5
25nmpc	block1	38	untsheg	266.67	1.69	7435	12	161.399	8	3
25nmpc	block1	73	color	303.18	1.97	3832	11	313.152	8	1
25nmpc	block1	42	untsheg	303.56	1.92	15711	27	76.3796	14	13
25nmpc	block1	75	color	322.2	1.8	6919	10	173.435	8	2
25nmpc	block1	59	color	354.44	2.18	6290	16	200.318	12	4
25nmpc	block1	52	color	309.3	1.85	3469	10	363.217	7	3
25nmpc	block1	34	untsheg	317.33	1.94	4081	12	294.046	8	3
25nmpc	block1	71	color	295.59	1.73	7188	22	175.292	12	10
25nmpc	block1	49	color	240.14	1.89	3748	14	352.188	9	4
27pbcj	block1	23	untsheg	253.76	1.46	6293	21	200.222	12	7
27pbcj	block1	18	untsheg	295.09	2.47	3827	11	344.918	9	2
27pbcj	block1	52	color	207.36	2.91	3549	14	355.03	11	2
27pbcj	block1	45	color	257.57	1.76	24138	14	52.1999	11	2
27pbcj	block1	62	color	212.19	2.04	7467	26	152.672	18	7
27pbcj	block1	12	untsheg	213.07	1.92	8922	14	154.674	8	2
27pbcj	block1	53	color	223.06	2.28	12529	18	100.567	10	4
27pbcj	block1	42	untsheg	256.33	1.61	9036	18	132.802	11	5
27pbcj	block1	22	untsheg	201.6	1.15	3844	15	312.175	9	2
27pbcj	block1	66	color	204.75	1.89	4325	16	249.711	11	3
27pbcj	block1	69	color	208.76	1.95	5569	21	247.8	13	6
27pbcj	block1	15	untsheg	252.58	1.67	3699	12	324.412	9	2
27pbcj	block1	32	untsheg	212.93	1.6	3675	14	293.878	8	5
27pbcj	block1	17	untsheg	216.94	1.31	4397	17	286.559	11	4
27pbcj	block1	57	color	221.5	1.91	3091	12	427.046	8	4
27pbcj	block1	38	untsheg	241.33	1.54	8117	12	147.838	8	2
27pbcj	block1	74	color	202.58	1.3	5098	19	223.617	9	3
27pbcj	block1	8	untsheg	251.64	1.23	5658	11	233.298	7	1
27pbcj	block1	68	color	241.65	1.52	8246	20	130.973	10	5
27pbcj	block1	21	untsheg	237	1.85	5677	19	200.81	11	9
27pbcj	block1	54	color	240.93	2.41	6529	15	211.365	10	4
27pbcj	block1	61	color	212.46	1.82	3517	13	324.14	9	4
27pbcj	block1	71	color	247.11	1.87	5457	18	230.896	11	5
27pbcj	block1	26	untsheg	269.07	1.36	11328	14	105.932	9	2
27pbcj	block1	75	color	249.36	2.19	5583	11	214.938	7	3
27pbcj	block1	59	color	248.29	1.66	4951	17	254.494	11	3
27pbcj	block1	49	color	342.11	2.92	3823	9	345.279	8	1
27pbcj	block1	72	color	214.76	1.73	4364	17	288.726	9	5
27pbcj	block1	48	color	221	1.82	4056	15	295.858	10	3
27pbcj	block1	73	color	205.27	2.32	3301	11	363.526	7	5
27pbcj	block1	11	untsheg	197	1.87	6570	16	164.384	9	5
27pbcj	block1	40	untsheg	204.91	2.87	3023	11	396.957	7	2
27pbcj	block1	7	untsheg	214.4	1.78	2818	10	404.542	6	4
27pbcj	block1	67	color	207.41	1.76	10478	17	114.526	11	6
27pbcj	block1	19	untsheg	254.6	1.94	4627	15	285.282	9	5
27pbcj	block1	70	color	239.47	2.09	8652	15	131.761	8	3
27pbcj	block1	27	untsheg	244	1.45	9136	23	124.781	12	7
27pbcj	block1	24	untsheg	214.88	1.84	8908	16	154.917	9	5
27pbcj	block1	64	color	204.95	1.96	9695	22	117.586	9	8
27pbcj	block1	10	untsheg	266	2.13	3635	11	346.63	8	4
27pbcj	block1	50	color	230.5	1.7	4140	14	318.841	10	2
27pbcj	block1	34	untsheg	252.82	1.23	3462	11	346.62	7	1
27pbcj	block1	41	untsheg	225.82	3.25	6498	11	184.672	8	2
27pbcj	block1	28	untsheg	226.29	1.6	4952	17	254.443	10	4
27pbcj	block1	46	color	211.58	2.09	3196	12	375.469	7	5
27pbcj	block1	29	untsheg	232.08	2.27	3509	12	324.879	8	3
27pbcj	block1	56	color	254.92	2.78	3921	13	306.044	7	4
27pbcj	block1	51	color	217.85	1.45	3791	13	316.539	9	4
27pbcj	block1	13	untsheg	187.09	2.7	2728	11	483.871	7	2
27pbcj	block1	55	color	234.83	1.15	3566	12	370.163	7	1
27pbcj	block1	31	untsheg	217.65	1.45	4872	17	270.936	11	6
27pbcj	block1	16	untsheg	227.93	1.72	7277	14	156.658	7	3
27pbcj	block1	63	color	234.08	1.87	3627	12	314.309	8	1
27pbcj	block1	43	color	225.8	2.28	3054	10	373.281	6	2
27pbcj	block1	60	color	196	2.19	2646	10	498.866	8	2
27pbcj	block1	35	untsheg	249.69	1.81	4897	16	232.796	12	4
27pbcj	block1	58	color	230.19	1.65	6795	16	185.43	10	5
27pbcj	block1	37	untsheg	206	1.54	3579	14	368.818	9	2
27pbcj	block1	44	color	227.91	2.07	3121	11	403.717	8	1
27pbcj	block1	30	untsheg	235	2.6	5284	10	261.166	8	2
27pbcj	block1	14	untsheg	210.55	1.85	5850	11	205.128	7	3
27pbcj	block1	36	untsheg	219.6	2.33	4799	10	275.057	7	3
27pbcj	block1	33	untsheg	282.58	1.21	6397	19	187.588	10	5
27pbcj	block1	9	untsheg	203.76	1.2	4146	17	318.379	10	4
27pbcj	block1	25	untsheg	214.09	1.66	4685	11	230.523	6	2
27pbcj	block1	39	untsheg	229.25	1.49	4589	16	287.644	11	3
27pbcj	block1	77	color	214.54	1.9	6434	24	195.835	18	4
27pbcj	block1	47	color	221.8	2.3	2890	10	435.986	5	4
27pbcj	block1	65	color	223.38	1.22	3748	13	320.171	12	3
27pbcj	block1	76	color	214.2	1.08	3096	10	348.837	11	1
29nm	block1	32	untsheg	264.48	2.01	9280	29	116.379	16	7
29nm	block1	26	untsheg	290.67	2.7	14192	18	84.5547	12	4
29nm	block1	9	untsheg	262.63	1.75	10779	30	122.46	17	11
29nm	block1	27	untsheg	255.5	1.5	17147	34	66.4839	18	13
29nm	block1	46	color	255.1	2.14	3348	10	358.423	7	1
29nm	block1	54	color	263.68	1.92	13712	19	100.642	10	6
29nm	block1	45	color	243.76	2.24	17555	25	71.7744	15	8
29nm	block1	75	color	226.44	1.83	8735	18	137.378	12	5
29nm	block1	30	untsheg	232.16	1.39	9072	19	152.116	10	7
29nm	block1	66	color	240.35	2.03	5355	17	201.681	12	6
29nm	block1	34	untsheg	282.6	2.48	6124	15	195.95	7	4
29nm	block1	44	color	241.47	1.95	4867	17	258.886	13	1
29nm	block1	70	color	229.73	2.35	8047	11	141.668	7	2
29nm	block1	10	untsheg	224.2	2.33	6669	20	188.934	11	4
29nm	block1	33	untsheg	272.05	1.61	14941	37	80.3159	21	12
29nm	block1	69	color	240.33	2.18	6886	21	200.407	12	7
29nm	block1	12	untsheg	218.47	2.4	11453	17	120.492	14	5
29nm	block1	68	color	252.64	1.95	13082	25	82.5562	17	7
29nm	block1	60	color	230.64	2.19	3399	11	388.35	8	2
29nm	block1	24	untsheg	252.16	2.23	10622	19	129.919	14	7
29nm	block1	74	color	240.79	1.75	4249	14	268.298	9	4
29nm	block1	21	untsheg	251.78	2.05	5653	18	201.663	13	3
29nm	block1	17	untsheg	216.92	2.31	3962	13	318.021	8	1
29nm	block1	47	color	224.33	2.63	3434	12	366.919	8	2
29nm	block1	78	color	267.77	2.22	4154	13	274.434	8	3
29nm	block1	65	color	213.31	2.07	9036	29	132.802	17	10
29nm	block1	73	color	247.73	1.97	4470	15	268.456	10	2
29nm	block1	11	untsheg	245.82	1.92	6515	11	165.771	8	3
29nm	block1	15	untsheg	231.24	1.88	6155	21	194.963	15	7
29nm	block1	14	untsheg	282.5	2.1	7859	12	152.691	7	5
29nm	block1	50	color	235.67	1.41	3206	12	411.728	8	4
29nm	block1	76	color	260.95	1.87	7680	22	140.625	14	6
29nm	block1	16	untsheg	264.48	1.77	11782	25	96.7578	16	5
29nm	block1	39	untsheg	247.81	1.89	12649	36	104.356	22	11
29nm	block1	63	color	231.71	1.82	4674	17	243.902	13	3
29nm	block1	43	color	239.5	2.17	3993	14	285.5	10	2
29nm	block1	64	color	256.88	2.38	5444	8	209.405	7	1
29nm	block1	25	untsheg	286.3	1.32	5456	10	197.947	7	2
29nm	block1	29	untsheg	265.73	2.22	3850	11	296.104	9	3
29nm	block1	28	untsheg	194.21	1.2	8417	28	149.697	14	6
29nm	block1	53	color	275.69	2.04	8512	13	148.026	7	5
29nm	block1	20	untsheg	190.39	2.25	11156	31	102.187	18	10
29nm	block1	48	color	275.91	2.67	4075	11	294.479	9	2
29nm	block1	59	color	247.26	1.93	5821	19	216.458	13	5
29nm	block1	8	untsheg	285.58	1.52	6852	12	192.644	9	2
29nm	block1	52	color	309.89	1.4	3374	9	373.444	7	0
29nm	block1	58	color	301.83	2.05	6776	12	185.95	12	1
29nm	block1	61	color	256	1.38	3669	11	310.711	7	1
29nm	block1	38	untsheg	295.6	1.58	15332	20	78.2677	12	6
29nm	block1	42	untsheg	242.46	1.2	6169	13	194.521	9	3
29nm	block1	13	untsheg	274	1.99	3378	11	390.764	8	2
29nm	block1	55	color	213	1.61	2939	10	449.132	7	1
29nm	block1	37	untsheg	270.15	1.91	8668	26	152.284	17	5
29nm	block1	57	color	257	2.04	4819	16	273.916	10	5
29nm	block1	51	color	282.45	2.13	3831	11	313.234	7	5
29nm	block1	35	untsheg	213.86	1.87	4552	14	250.439	9	6
29nm	block1	62	color	238.48	1.73	7577	25	150.455	18	7
29nm	block1	41	untsheg	254.5	1.95	6437	12	186.422	7	4
29nm	block1	71	color	227.47	1.74	4868	17	258.833	13	4
29nm	block1	7	untsheg	287.77	1.66	4602	13	247.718	9	5
29nm	block1	19	untsheg	273.69	1.52	16339	48	80.7883	24	17
29nm	block1	31	untsheg	260.87	1.7	4640	15	284.483	10	5
29nm	block1	67	color	243.45	2.3	6126	11	195.886	6	3
29nm	block1	22	untsheg	226.88	1.32	2004	8	598.802	6	1
29nm	block1	40	untsheg	242.56	1.33	2385	9	503.145	7	1
29nm	block1	36	untsheg	301.83	1.54	7478	12	176.518	9	2
29nm	block1	18	untsheg	299.09	2.37	3555	11	371.308	8	2
29nm	block1	23	untsheg	277.31	1.87	5246	13	240.183	9	2
29nm	block1	72	color	294.44	1.66	5393	16	233.636	11	3
29nm	block1	77	color	220.81	1.78	4170	16	302.158	10	4
29nm	block1	56	color	272.64	2.01	4614	14	260.078	10	4
31yl	block1	51	color	307.25	1.65	2644	8	453.858	5	2
31yl	block1	75	color	353.12	1.34	6997	8	171.502	5	1
31yl	block1	21	untsheg	435.62	2.44	3783	8	301.348	5	2
31yl	block1	36	untsheg	362.92	2.01	7546	13	174.927	8	3
31yl	block1	20	untsheg	353.14	2.7	5687	7	200.457	5	1
31yl	block1	26	untsheg	417.45	2.15	9177	11	130.762	7	3
31yl	block1	76	color	330.85	1.69	9259	26	116.643	5	8
31yl	block1	31	untsheg	333.62	1.59	2846	8	463.809	6	1
31yl	block1	62	color	354.85	2.05	5038	13	226.28	7	4
31yl	block1	69	color	302.11	1.51	2916	9	473.251	6	2
31yl	block1	67	color	302.85	1.96	7848	13	152.905	7	5
31yl	block1	50	color	305.56	2.59	2971	9	444.295	6	2
31yl	block1	78	color	333.45	2.05	4076	11	279.686	7	4
31yl	block1	10	untsheg	339.5	1.54	2908	8	433.287	6	1
31yl	block1	23	untsheg	385.47	1.91	6112	15	206.152	8	5
31yl	block1	12	untsheg	350.25	2.23	8217	12	167.945	7	3
31yl	block1	27	untsheg	360.11	1.49	9970	18	114.343	9	5
31yl	block1	72	color	340.94	1.78	5830	16	216.123	9	4
31yl	block1	29	untsheg	394.5	2.43	2562	6	444.965	5	1
31yl	block1	24	untsheg	312.55	2.41	6399	11	215.659	7	3
31yl	block1	49	color	316.33	2.95	3296	9	400.485	6	2
31yl	block1	63	color	384.14	2.58	2884	7	395.284	6	1
31yl	block1	39	untsheg	401.5	2	5932	14	222.522	9	3
31yl	block1	47	color	260.7	2.49	2865	10	439.791	6	3
31yl	block1	74	color	299.86	2.13	4534	14	251.434	9	4
31yl	block1	45	color	421.4	2.48	9298	10	135.513	7	2
31yl	block1	44	color	304.22	1.57	2945	9	427.844	6	2
31yl	block1	11	untsheg	288.82	1.94	5625	11	192	8	2
31yl	block1	13	untsheg	312.38	1.86	2684	8	491.803	5	2
31yl	block1	64	color	320.5	1.7	5663	6	201.307	5	0
31yl	block1	25	untsheg	318.86	1.58	4730	7	228.33	5	1
31yl	block1	18	untsheg	297.07	2.11	4489	14	294.052	8	5
31yl	block1	17	untsheg	268.83	2.12	1780	6	707.865	4	1
31yl	block1	66	color	278.5	2.4	2483	8	434.958	5	1
31yl	block1	43	color	338.17	2.57	2301	6	495.437	5	1
31yl	block1	35	untsheg	284.44	1.48	2758	9	413.343	5	3
31yl	block1	33	untsheg	418.89	1.33	3965	9	302.648	6	1
31yl	block1	54	color	369	2.21	7710	14	178.988	9	4
31yl	block1	7	untsheg	344.5	1.73	3685	10	309.362	6	3
31yl	block1	37	untsheg	447	2.86	3431	7	384.727	6	1
31yl	block1	70	color	294.3	2.39	5070	10	224.852	6	3
31yl	block1	60	color	273.4	1.41	3298	10	400.243	7	3
31yl	block1	15	untsheg	375.8	1.51	1997	5	600.901	5	0
31yl	block1	42	untsheg	306	2.28	5849	10	205.163	7	2
31yl	block1	52	color	339.44	2.4	3412	9	369.285	6	2
31yl	block1	38	untsheg	272.11	2.79	5110	9	234.834	6	2
31yl	block1	73	color	328.1	2.18	3667	10	327.243	6	3
31yl	block1	8	untsheg	368.6	2.29	6686	10	197.427	6	3
31yl	block1	53	color	284.54	1.93	7522	13	167.509	7	4
31yl	block1	57	color	321.8	2.42	3466	10	380.842	6	1
31yl	block1	41	untsheg	334	2.12	6490	10	184.9	6	2
31yl	block1	28	untsheg	320.91	2.13	3960	11	318.182	7	3
31yl	block1	77	color	277.29	1.93	4211	14	299.216	8	5
31yl	block1	34	untsheg	412.3	2.04	4370	10	274.6	7	1
31yl	block1	65	color	377.5	2.44	4031	10	297.693	7	2
31yl	block1	48	color	333.3	2.14	3595	10	333.797	6	3
31yl	block1	19	untsheg	289.74	1.58	6045	19	218.362	11	7
31yl	block1	9	untsheg	344.89	1.17	3297	9	400.364	7	1
31yl	block1	59	color	386	2.06	4109	10	306.644	6	3
31yl	block1	56	color	322	1.12	3077	9	389.99	6	1
31yl	block1	58	color	332	2.59	6437	7	195.743	5	1
31yl	block1	55	color	326.5	2.56	2894	8	456.116	7	1
31yl	block1	61	color	335.56	1.55	3338	9	341.522	5	3
31yl	block1	16	untsheg	281.67	1.72	6258	6	182.167	4	1
31yl	block1	68	color	401.22	2.07	5553	9	194.489	6	2
31yl	block1	40	untsheg	272	1.73	2968	10	404.313	6	3
31yl	block1	71	color	256.45	2.35	3244	11	388.409	6	3
31yl	block1	46	color	327.5	2.28	2930	8	409.556	6	2
31yl	block1	22	untsheg	411.5	1.98	3492	8	343.643	5	2
31yl	block1	30	untsheg	297.45	2.41	6187	11	223.048	7	2
31yl	block1	32	untsheg	260.14	2.04	2053	7	526.059	5	2
31yl	block1	14	untsheg	286.73	1.97	8187	11	146.574	7	3
33jbdj	block1	56	color	247.59	2.03	6703	22	179.024	13	9
33jbdj	block1	20	untsheg	207.17	1.67	7631	18	149.391	9	8
33jbdj	block1	11	untsheg	235.6	2.46	8676	20	124.481	11	7
33jbdj	block1	72	color	247.56	2.07	4857	16	259.419	9	7
33jbdj	block1	47	color	215.3	1.96	2654	10	474.755	6	3
33jbdj	block1	29	untsheg	192.9	1.99	2381	10	478.79	5	4
33jbdj	block1	32	untsheg	189.14	2.18	1637	7	659.743	4	2
33jbdj	block1	37	untsheg	207.54	1.89	3240	13	407.407	9	3
33jbdj	block1	16	untsheg	237.36	1.48	6175	14	184.615	7	5
33jbdj	block1	18	untsheg	281.35	1.41	8816	26	149.728	16	9
33jbdj	block1	49	color	213.33	1.84	3184	12	414.573	6	4
33jbdj	block1	52	color	181.8	1.16	2296	10	548.78	7	2
33jbdj	block1	34	untsheg	228.25	1.67	3335	12	359.82	7	3
33jbdj	block1	53	color	185.92	1.59	9019	13	139.705	7	2
33jbdj	block1	35	untsheg	207.15	2.03	3478	13	327.775	8	3
33jbdj	block1	75	color	215.6	1.95	6674	10	179.802	6	1
33jbdj	block1	69	color	199.73	1.8	3641	15	379.017	9	6
33jbdj	block1	7	untsheg	168.7	1.73	2198	10	518.653	6	2
33jbdj	block1	76	color	217.8	2	2672	10	404.192	6	2
33jbdj	block1	42	untsheg	259.3	1.45	8576	20	139.925	10	3
33jbdj	block1	70	color	188.07	1.77	6118	14	186.335	8	5
33jbdj	block1	30	untsheg	207.41	1.52	12205	32	113.068	15	12
33jbdj	block1	54	color	216.78	1.72	6847	18	201.548	10	5
33jbdj	block1	12	untsheg	166.37	1.52	7445	19	185.359	11	6
33jbdj	block1	66	color	242.8	1.53	2882	10	374.74	5	2
33jbdj	block1	19	untsheg	233.5	1.45	5951	20	221.811	12	5
33jbdj	block1	23	untsheg	204.71	1.74	4317	17	291.869	10	5
33jbdj	block1	46	color	183.44	1.73	2643	9	454.03	6	3
33jbdj	block1	36	untsheg	202.88	1.53	6158	16	214.355	11	4
33jbdj	block1	43	color	194.08	1.83	2834	12	402.258	6	3
33jbdj	block1	10	untsheg	246	2.09	3174	11	396.975	6	3
33jbdj	block1	17	untsheg	190.77	1.53	3312	13	380.435	7	5
33jbdj	block1	21	untsheg	191.27	1.69	2567	11	444.098	6	4
33jbdj	block1	78	color	206.67	2.02	2244	9	508.021	6	3
33jbdj	block1	41	untsheg	184.56	1.94	5314	9	225.819	6	2
33jbdj	block1	38	untsheg	173.11	2.17	4428	9	271.003	6	4
33jbdj	block1	71	color	207.75	1.66	3117	12	404.235	7	3
33jbdj	block1	45	color	199.76	1.4	6667	17	188.991	7	6
33jbdj	block1	67	color	208.08	2.33	5683	12	211.156	7	4
33jbdj	block1	15	untsheg	200.56	2.13	2151	9	557.88	6	2
33jbdj	block1	73	color	238.42	1.93	3433	12	349.548	8	4
33jbdj	block1	8	untsheg	185.09	1.87	4782	11	276.035	6	3
33jbdj	block1	63	color	239.75	1.4	4636	16	245.902	11	5
33jbdj	block1	60	color	184.75	2	2696	12	489.614	8	3
33jbdj	block1	50	color	209.09	1.55	2709	11	487.265	6	4
33jbdj	block1	77	color	204.2	2.16	2448	10	514.706	6	3
33jbdj	block1	40	untsheg	202.58	2.71	2992	12	401.07	8	4
33jbdj	block1	25	untsheg	227	1.65	4379	8	246.632	5	2
33jbdj	block1	14	untsheg	218.23	1.81	5622	13	213.447	8	4
33jbdj	block1	33	untsheg	257.04	1.03	8251	27	145.437	14	6
33jbdj	block1	74	color	224.4	1.36	2729	10	417.735	6	3
33jbdj	block1	68	color	206	1.51	7628	21	141.584	10	9
33jbdj	block1	51	color	175.29	1.59	3631	17	330.487	8	7
33jbdj	block1	61	color	195.28	1.35	4334	18	263.036	9	6
33jbdj	block1	9	untsheg	196.55	1.32	5620	22	234.875	14	7
33jbdj	block1	31	untsheg	212.36	2.17	3552	14	371.622	9	3
33jbdj	block1	27	untsheg	226.61	1.42	7956	18	143.288	9	7
33jbdj	block1	22	untsheg	210.67	1.79	2291	9	523.789	7	2
33jbdj	block1	59	color	205.7	1.95	2507	10	502.593	7	3
33jbdj	block1	28	untsheg	215.09	1.43	3022	11	416.942	7	3
33jbdj	block1	55	color	182.44	2.28	2083	9	633.701	6	2
33jbdj	block1	64	color	204	2.37	6113	6	186.488	5	2
33jbdj	block1	65	color	206.05	1.38	5274	21	227.531	10	6
33jbdj	block1	57	color	232.4	1.58	5468	20	241.405	11	3
33jbdj	block1	24	untsheg	190.5	2	8055	12	171.322	7	3
33jbdj	block1	44	color	171.3	2.17	2196	10	573.77	6	3
33jbdj	block1	26	untsheg	184.27	1.47	7038	15	170.503	7	5
33jbdj	block1	13	untsheg	173.33	2.38	2066	9	638.916	6	3
33jbdj	block1	58	color	195.57	2.67	4015	7	313.823	5	2
33jbdj	block1	48	color	217.12	1.57	4293	16	279.525	7	7
33jbdj	block1	62	color	206.29	1.43	3444	14	331.01	7	3
33jbdj	block1	39	untsheg	219.72	1.21	9150	36	144.262	17	12
35bblm	block1	51	color	277	1.66	3418	11	351.083	9	2
35bblm	block1	11	untsheg	224	1.09	6710	10	160.954	6	3
35bblm	block1	42	untsheg	209.79	1.51	7607	19	157.749	11	6
35bblm	block1	48	color	278.36	1.15	3321	11	361.337	7	1
35bblm	block1	71	color	206	1.12	2096	9	601.145	6	1
35bblm	block1	69	color	204.23	0.95	2956	13	466.847	9	1
35bblm	block1	52	color	229.69	1.59	3329	13	378.492	7	2
35bblm	block1	55	color	276.55	2.11	3366	11	392.157	8	2
35bblm	block1	13	untsheg	261	2.08	2942	10	448.674	6	3
35bblm	block1	41	untsheg	211.11	1.23	5915	9	202.874	5	2
35bblm	block1	17	untsheg	221.38	1.85	3314	13	380.205	10	3
35bblm	block1	75	color	223.22	1.16	4816	9	249.169	8	2
35bblm	block1	38	untsheg	208.55	2.1	5468	11	219.459	7	3
35bblm	block1	16	untsheg	216.5	1.05	5372	10	212.211	7	2
35bblm	block1	65	color	238.1	1.16	2612	10	459.418	7	2
35bblm	block1	78	color	229.5	2.2	2601	10	438.293	6	3
35bblm	block1	36	untsheg	253.25	1.25	5437	8	242.781	6	2
35bblm	block1	64	color	279.17	1.67	5365	6	212.488	5	1
35bblm	block1	44	color	230.75	2.1	3201	12	393.627	8	4
35bblm	block1	43	color	253.57	1.29	2159	7	528.022	6	1
35bblm	block1	31	untsheg	271.33	1.95	3871	12	340.997	7	3
35bblm	block1	56	color	246	1.17	2394	8	501.253	8	2
35bblm	block1	15	untsheg	363	1.08	2732	7	439.239	5	0
35bblm	block1	74	color	259.2	1.47	2988	10	381.526	6	4
35bblm	block1	25	untsheg	256.14	0.93	4015	7	268.991	4	2
35bblm	block1	76	color	266.58	1.24	3808	12	283.613	7	2
35bblm	block1	57	color	214.79	1.65	3546	14	372.25	12	2
35bblm	block1	18	untsheg	235.12	1.13	2417	8	546.132	5	0
35bblm	block1	29	untsheg	205.62	1.77	1845	8	617.886	4	2
35bblm	block1	22	untsheg	239.67	1.37	1671	6	718.133	6	0
35bblm	block1	8	untsheg	254.38	1.16	5588	8	236.22	6	1
35bblm	block1	27	untsheg	263.33	1.15	7648	12	149.059	7	4
35bblm	block1	46	color	203.33	1.17	2171	9	552.741	8	2
35bblm	block1	10	untsheg	221	1.02	1738	7	724.971	6	0
35bblm	block1	12	untsheg	203.56	1.21	4461	9	309.348	6	1
35bblm	block1	14	untsheg	240	2.19	6686	14	179.48	9	4
35bblm	block1	73	color	293	2.5	3925	10	305.732	6	3
35bblm	block1	24	untsheg	233.5	1.29	4092	8	337.243	7	0
35bblm	block1	20	untsheg	338.91	2.07	6189	11	184.198	6	3
35bblm	block1	50	color	264.4	1.06	2998	10	440.294	9	1
35bblm	block1	26	untsheg	231.27	1.29	5371	11	223.422	8	1
35bblm	block1	40	untsheg	275.57	1.22	2096	7	572.519	6	0
35bblm	block1	47	color	179.91	1.96	2677	11	470.676	7	2
35bblm	block1	28	untsheg	272.75	1.72	4780	16	263.598	11	3
35bblm	block1	9	untsheg	226.17	0.89	4964	18	265.915	10	5
35bblm	block1	60	color	248.67	1.03	2464	9	535.714	6	2
35bblm	block1	61	color	235.2	1.69	2608	10	437.117	7	2
35bblm	block1	45	color	303.29	1.22	4237	7	297.38	6	0
35bblm	block1	32	untsheg	245.25	1.34	3666	12	294.599	6	2
35bblm	block1	77	color	245.64	1.67	3898	14	323.243	9	5
35bblm	block1	59	color	298.62	1.81	4213	13	299.074	8	4
35bblm	block1	34	untsheg	255.64	0.96	3619	11	331.583	6	2
35bblm	block1	68	color	266.38	1.43	6630	13	162.896	8	3
35bblm	block1	35	untsheg	283.6	1.57	3146	10	362.365	8	1
35bblm	block1	72	color	250	0.99	2444	9	515.548	7	0
35bblm	block1	62	color	259.32	1.27	6692	22	170.353	7	8
35bblm	block1	19	untsheg	217.62	1.04	3135	13	421.053	13	1
35bblm	block1	54	color	244.38	0.88	4402	8	313.494	5	2
35bblm	block1	23	untsheg	285	1.3	5402	15	233.247	8	6
35bblm	block1	53	color	253.92	1.62	5419	13	232.515	7	2
35bblm	block1	63	color	250.22	0.91	2603	9	437.956	7	1
35bblm	block1	66	color	216.67	0.9	2139	9	504.909	6	1
35bblm	block1	49	color	232.89	1.02	2309	9	571.676	7	0
35bblm	block1	67	color	182.09	1.46	4614	11	260.078	5	6
35bblm	block1	21	untsheg	220.88	1.23	1949	8	584.915	6	1
35bblm	block1	7	untsheg	230.89	1.29	2854	9	399.439	6	3
35bblm	block1	37	untsheg	217.22	1.03	2461	9	536.367	6	1
35bblm	block1	70	color	261.78	1.12	4447	9	256.353	6	3
35bblm	block1	30	untsheg	246.67	0.97	8911	18	154.865	12	4
37bz	block1	72	color	319.95	1.67	8007	21	157.362	14	4
37bz	block1	34	untsheg	266.75	1.49	3771	12	318.218	8	2
37bz	block1	31	untsheg	254.64	2.62	4818	14	273.973	10	3
37bz	block1	13	untsheg	240.8	2.11	2689	10	490.889	9	1
37bz	block1	52	color	291.14	1.82	5394	14	233.593	10	2
37bz	block1	46	color	264.31	1.93	4002	13	299.85	10	4
37bz	block1	54	color	273.67	2.13	11682	15	118.13	13	4
37bz	block1	32	untsheg	306.73	2.55	8508	15	126.939	9	2
37bz	block1	67	color	312.81	1.7	12806	16	93.7061	9	3
37bz	block1	68	color	311.85	1.19	12132	13	89.0208	9	2
37bz	block1	10	untsheg	230.11	1.9	5378	19	234.288	10	6
37bz	block1	50	color	322.72	1.98	8078	18	163.407	11	3
37bz	block1	58	color	263.36	1.99	7437	11	169.423	9	2
37bz	block1	74	color	264	2.27	4568	11	249.562	8	2
37bz	block1	15	untsheg	265.3	2.71	4019	10	298.582	7	5
37bz	block1	27	untsheg	288.47	1.77	11123	19	102.49	9	5
37bz	block1	25	untsheg	238.14	1.37	9999	22	108.011	10	5
37bz	block1	60	color	277.36	1.76	3699	11	356.853	8	2
37bz	block1	12	untsheg	284.14	1.14	5811	7	237.481	6	0
37bz	block1	33	untsheg	273.64	1.85	3713	11	323.189	10	2
37bz	block1	53	color	341.36	1.94	9361	11	134.601	8	1
37bz	block1	63	color	262.54	2.37	7676	24	148.515	13	7
37bz	block1	64	color	205.82	2.27	7228	11	157.72	7	5
37bz	block1	9	untsheg	241.48	1.79	7182	25	183.793	15	7
37bz	block1	76	color	311.62	1.1	2822	8	382.707	4	0
37bz	block1	41	untsheg	221.75	1.02	6177	8	194.269	8	0
37bz	block1	43	color	238.31	1.89	4339	13	262.733	9	3
37bz	block1	14	untsheg	334.38	2.82	6140	8	195.44	7	2
37bz	block1	29	untsheg	281.18	1.32	9599	28	118.762	13	7
37bz	block1	56	color	294.25	1.42	4225	12	284.024	8	1
37bz	block1	20	untsheg	243.54	1.51	6744	13	169.039	8	4
37bz	block1	28	untsheg	260.65	1.4	5700	20	221.053	11	6
37bz	block1	11	untsheg	244.55	1.35	6141	11	175.867	7	3
37bz	block1	42	untsheg	280.59	1.82	13820	34	86.8307	17	9
37bz	block1	37	untsheg	200.29	3.19	4658	17	283.383	7	7
37bz	block1	30	untsheg	277.8	2.19	7982	15	172.889	11	4
37bz	block1	35	untsheg	250.25	1.63	4821	16	236.465	11	2
37bz	block1	66	color	275.31	1.98	5238	16	206.186	9	6
37bz	block1	70	color	296.55	1.02	5939	11	191.952	8	1
37bz	block1	62	color	258.07	1.94	4513	15	252.604	12	3
37bz	block1	44	color	250.1	1.72	3093	10	407.371	9	1
37bz	block1	48	color	242.35	2.63	5308	17	226.074	10	6
37bz	block1	39	untsheg	257.77	1.35	6894	22	191.471	13	5
37bz	block1	38	untsheg	268.11	1.72	6340	9	189.274	8	1
37bz	block1	22	untsheg	272.27	2.61	3585	11	334.728	8	3
37bz	block1	36	untsheg	256.67	1.09	4865	9	271.326	6	1
37bz	block1	18	untsheg	234.56	1.81	2830	9	466.431	8	1
37bz	block1	16	untsheg	300.86	1.17	4122	7	276.565	6	0
37bz	block1	65	color	229.86	1.28	3664	14	327.511	10	2
37bz	block1	26	untsheg	225	2.29	7245	14	165.631	9	4
37bz	block1	19	untsheg	287.95	1.36	6618	19	199.456	12	4
37bz	block1	17	untsheg	214.5	1.25	1489	6	846.206	6	0
37bz	block1	49	color	232.57	1.36	1787	7	738.668	6	0
37bz	block1	51	color	219.5	1.69	3851	14	311.607	10	3
37bz	block1	8	untsheg	223.29	1.19	5729	14	230.407	9	3
37bz	block1	77	color	256	3	3144	9	400.763	8	2
37bz	block1	24	untsheg	235	1.43	4583	5	301.113	5	0
37bz	block1	61	color	273.33	2.24	5239	15	217.599	11	2
37bz	block1	21	untsheg	270.29	2.22	8242	14	138.316	9	3
37bz	block1	7	untsheg	233.62	1	2013	8	566.319	5	0
37bz	block1	57	color	253.54	2.12	3884	13	339.856	7	5
37bz	block1	23	untsheg	228.55	2.02	3688	11	341.649	8	2
37bz	block1	75	color	232	1.17	4547	8	263.91	7	0
37bz	block1	73	color	314.7	2.02	3578	10	335.383	8	1
37bz	block1	71	color	275.25	2.54	3671	12	343.231	10	2
37bz	block1	59	color	212.8	1.13	2504	10	503.195	7	0
37bz	block1	69	color	230.12	1.19	2073	8	665.702	7	0
37bz	block1	47	color	211	2.3	2518	10	500.397	6	3
37bz	block1	45	color	229	3.77	6105	9	206.388	9	3
37bz	block1	40	untsheg	183.4	1.92	2183	10	549.702	9	2
37bz	block1	78	color	247	1.41	1470	5	775.51	4	0
37bz	block1	55	color	235.25	1.56	1110	4	1189.19	4	0
39lbcj	block1	11	untsheg	315.6	1.98	9892	10	109.179	6	3
39lbcj	block1	69	color	266.68	2.25	5697	19	242.233	10	6
39lbcj	block1	39	untsheg	338	1.43	10123	23	130.396	11	9
39lbcj	block1	24	untsheg	286.29	1.5	7917	14	174.308	8	4
39lbcj	block1	77	color	296.68	1.78	10242	31	123.023	16	12
39lbcj	block1	50	color	284.29	2.48	4835	7	273.009	5	1
39lbcj	block1	51	color	307.45	1.69	3807	11	315.209	5	3
39lbcj	block1	56	color	280.89	1.58	4173	9	287.563	6	1
39lbcj	block1	61	color	303.23	1.71	7532	22	151.354	14	7
39lbcj	block1	23	untsheg	318	1.77	6923	13	182.002	9	2
39lbcj	block1	17	untsheg	289.46	1.23	4521	13	278.699	8	3
39lbcj	block1	16	untsheg	295.73	1.41	15186	11	75.0691	6	3
39lbcj	block1	70	color	332.06	2.81	9183	16	124.142	9	6
39lbcj	block1	27	untsheg	409.67	1.51	43929	75	25.951	33	28
39lbcj	block1	41	untsheg	294.67	1.63	10269	18	116.857	11	6
39lbcj	block1	63	color	312.27	1.77	5220	15	218.391	8	6
39lbcj	block1	73	color	291.71	1.38	4868	7	246.508	6	1
39lbcj	block1	52	color	328.8	1.96	3773	10	333.952	6	4
39lbcj	block1	13	untsheg	337	1.73	5245	10	251.668	7	2
39lbcj	block1	25	untsheg	311.67	1.3	6731	9	160.452	6	1
39lbcj	block1	48	color	377.5	1.76	4216	10	284.63	6	3
39lbcj	block1	19	untsheg	340.74	1.43	22364	58	59.0234	30	24
39lbcj	block1	30	untsheg	269.4	3.39	14583	10	94.6307	8	2
39lbcj	block1	14	untsheg	287.08	1.79	7343	13	163.421	8	2
39lbcj	block1	67	color	361.08	2.03	9367	13	128.109	9	5
39lbcj	block1	58	color	249.58	1.57	8160	12	154.412	7	4
39lbcj	block1	46	color	289.42	1.85	3945	12	304.183	8	4
39lbcj	block1	49	color	367	2.53	6506	8	202.89	5	1
39lbcj	block1	10	untsheg	320.3	2.21	3702	10	340.357	6	2
39lbcj	block1	38	untsheg	305	1.54	12147	13	98.7898	6	4
39lbcj	block1	54	color	278.57	2.13	10531	21	131.042	11	9
39lbcj	block1	76	color	317.55	2.08	21504	53	50.2232	23	19
39lbcj	block1	36	untsheg	247.33	2.37	8305	9	158.94	6	3
39lbcj	block1	8	untsheg	361.5	2.32	9229	14	143.027	10	3
39lbcj	block1	60	color	300.2	1.74	3504	10	376.712	7	2
39lbcj	block1	20	untsheg	283.14	2.1	13643	7	83.5593	5	1
39lbcj	block1	7	untsheg	329.36	1.61	4517	11	252.38	6	3
39lbcj	block1	22	untsheg	287.92	1.53	6254	13	191.877	9	3
39lbcj	block1	28	untsheg	389.14	1.13	6952	14	181.243	9	2
39lbcj	block1	33	untsheg	388.52	1.22	9596	21	125.052	10	5
39lbcj	block1	42	untsheg	377.13	1.45	11926	15	100.62	7	6
39lbcj	block1	62	color	329	1.74	5576	15	204.448	8	7
39lbcj	block1	68	color	306.76	1.87	12735	17	84.8057	9	5
39lbcj	block1	26	untsheg	335.55	1.8	11847	22	101.291	12	7
39lbcj	block1	12	untsheg	290.4	2.39	8515	10	162.067	7	2
39lbcj	block1	35	untsheg	273.43	2.02	7530	21	151.394	10	8
39lbcj	block1	18	untsheg	335.67	1.58	8081	12	163.346	6	4
39lbcj	block1	37	untsheg	323.36	2.26	7703	14	171.362	10	2
39lbcj	block1	65	color	437.86	1.12	16884	7	71.0732	6	0
39lbcj	block1	71	color	314.76	2.29	7815	17	161.228	9	5
39lbcj	block1	43	color	370.77	2.55	6065	13	187.964	8	4
39lbcj	block1	74	color	320	1.68	3997	6	285.214	5	0
39lbcj	block1	66	color	333.25	2.19	4816	12	224.252	7	4
39lbcj	block1	40	untsheg	326.67	1.72	3505	6	342.368	5	0
39lbcj	block1	55	color	312.7	3.35	9203	23	143.431	12	8
39lbcj	block1	9	untsheg	383.38	1.88	5622	8	234.792	7	1
39lbcj	block1	44	color	285.56	1.72	3093	9	407.371	7	2
39lbcj	block1	64	color	248.57	1.54	8328	7	136.888	5	1
39lbcj	block1	59	color	284.44	2.78	7690	18	163.849	13	5
39lbcj	block1	34	untsheg	364.22	1.32	5867	9	204.534	8	1
39lbcj	block1	75	color	229.08	1.62	6047	12	198.446	7	3
39lbcj	block1	47	color	247.5	1.89	3616	10	348.451	5	2
39lbcj	block1	21	untsheg	336.22	1.45	6144	9	185.547	6	2
39lbcj	block1	78	color	323.67	1.33	3488	6	326.835	5	0
39lbcj	block1	53	color	359.7	1.57	9155	10	137.63	9	1
39lbcj	block1	57	color	285.21	1.57	5476	14	241.052	7	3
39lbcj	block1	15	untsheg	344.09	1.31	4836	11	248.139	8	1
39lbcj	block1	32	untsheg	310.5	1.31	2875	8	375.652	6	1
39lbcj	block1	45	color	330.18	1.33	10879	17	115.819	12	4
39lbcj	block1	31	untsheg	318.08	1.69	5059	13	260.921	11	3
41cq	block1	70	color	265.75	1.19	14365	12	79.3596	9	3
41cq	block1	39	untsheg	274.62	1.55	11133	21	118.566	10	8
41cq	block1	32	untsheg	206.08	2.06	4472	12	241.503	8	3
41cq	block1	9	untsheg	262.92	1.45	4305	13	306.62	10	3
41cq	block1	57	color	217.3	2.63	3122	10	422.806	7	3
41cq	block1	66	color	263.73	1.73	3891	11	277.564	8	4
41cq	block1	64	color	191.88	2.27	8026	8	142.038	5	1
41cq	block1	19	untsheg	305.42	1.5	4593	12	287.394	8	2
41cq	block1	12	untsheg	244.64	1.49	7802	11	176.878	8	1
41cq	block1	75	color	210.5	1.55	5759	10	208.37	7	3
41cq	block1	18	untsheg	226.64	1.94	3742	11	352.753	8	3
41cq	block1	35	untsheg	302.25	1.57	5127	12	222.352	8	2
41cq	block1	48	color	258.91	2.06	4106	11	292.255	7	3
41cq	block1	37	untsheg	249.5	1.46	3922	12	336.563	9	2
41cq	block1	46	color	244.5	1.41	1971	6	608.828	4	0
41cq	block1	36	untsheg	326.64	1.11	8783	14	150.29	9	1
41cq	block1	60	color	312.22	1.62	3758	9	351.251	5	2
41cq	block1	43	color	257.83	1.45	2034	6	560.472	6	0
41cq	block1	10	untsheg	268	1.93	4095	11	307.692	8	3
41cq	block1	53	color	210.09	1.69	8599	11	146.529	7	2
41cq	block1	72	color	268.55	1.81	3556	11	354.331	8	2
41cq	block1	26	untsheg	307.42	1.62	6796	12	176.574	8	2
41cq	block1	33	untsheg	297.73	1.12	4459	11	269.119	9	2
41cq	block1	23	untsheg	315.33	1.29	4679	12	269.288	9	3
41cq	block1	25	untsheg	257.62	1.37	4908	8	220.049	5	8
41cq	block1	65	color	274.54	1.48	9245	26	129.8	14	0
41cq	block1	24	untsheg	233.5	1.75	9466	14	145.785	10	4
41cq	block1	16	untsheg	244.12	1.25	5243	8	217.433	6	1
41cq	block1	14	untsheg	231.12	2.28	12261	16	97.8713	12	5
41cq	block1	54	color	273.59	2.14	12602	22	109.506	16	5
41cq	block1	40	untsheg	228.4	2.05	4869	15	246.457	10	5
41cq	block1	21	untsheg	375.19	2.33	8385	16	135.957	12	3
41cq	block1	58	color	208.23	1.98	6404	13	196.752	7	1
41cq	block1	30	untsheg	358.27	1.52	7516	11	183.608	8	0
41cq	block1	74	color	242.5	2.22	4490	12	253.898	6	2
41cq	block1	34	untsheg	265.92	2.04	9805	24	122.387	17	7
41cq	block1	17	untsheg	277.3	2.27	3938	10	319.959	7	3
41cq	block1	50	color	212.56	1.59	2896	9	455.801	7	2
41cq	block1	49	color	226.5	2.42	3619	10	364.742	7	2
41cq	block1	22	untsheg	263.11	1.75	3166	9	379.027	7	2
41cq	block1	62	color	258.11	3.36	3419	9	333.431	7	2
41cq	block1	67	color	201.2	2.03	6559	10	182.955	7	2
41cq	block1	42	untsheg	301.27	2.57	7574	11	158.437	7	2
41cq	block1	56	color	288	1.61	2906	8	412.939	6	2
41cq	block1	38	untsheg	250.11	2.3	11265	9	106.525	7	1
41cq	block1	7	untsheg	217.22	2.62	3097	9	368.098	5	1
41cq	block1	45	color	226.29	2.07	12184	21	103.414	15	7
41cq	block1	31	untsheg	239.14	2.15	4889	14	269.994	9	3
41cq	block1	29	untsheg	217.62	1.86	2703	8	421.754	6	0
41cq	block1	73	color	191.67	2	2419	9	496.073	6	1
41cq	block1	77	color	230.09	2.45	7129	23	176.743	15	5
41cq	block1	44	color	263.56	2.49	3082	9	408.825	7	1
41cq	block1	41	untsheg	196.71	2.34	11410	21	105.171	13	5
41cq	block1	15	untsheg	197.89	2.68	2952	9	406.504	5	2
41cq	block1	8	untsheg	238.12	2.79	5243	8	251.764	7	1
41cq	block1	52	color	242.62	2.18	3085	8	408.428	6	1
41cq	block1	68	color	246.45	1.9	6492	11	166.359	7	3
41cq	block1	78	color	240.47	2.08	6540	19	174.312	13	5
41cq	block1	69	color	233.55	2.69	3643	11	378.809	7	3
41cq	block1	27	untsheg	266.85	1.66	16403	33	69.4995	20	9
41cq	block1	55	color	214.33	1.79	3919	12	336.821	7	4
41cq	block1	71	color	315.75	2.13	4929	12	255.63	11	2
41cq	block1	47	color	220.22	1.73	2418	9	521.092	7	2
41cq	block1	59	color	259.18	2.3	6242	17	201.858	14	4
41cq	block1	11	untsheg	271.12	2.3	4901	8	220.363	6	1
41cq	block1	13	untsheg	212.89	2.39	2590	9	509.653	6	1
41cq	block1	61	color	274.14	2.51	2449	7	465.496	5	1
41cq	block1	76	color	239.6	1.5	2075	5	520.482	4	2
43nmqj	block1	62	color	249.2	1.24	5432	15	209.867	10	0
43nmqj	block1	35	untsheg	294.28	0.99	5595	18	203.753	10	3
43nmqj	block1	26	untsheg	325.95	1.29	17766	19	67.5447	12	3
43nmqj	block1	36	untsheg	280.83	1.27	20198	24	65.353	14	4
43nmqj	block1	74	color	282.84	1.63	6778	19	168.191	12	5
43nmqj	block1	37	untsheg	286.41	1.4	7502	22	175.953	12	5
43nmqj	block1	31	untsheg	244.94	4.3	6311	18	209.159	12	4
43nmqj	block1	41	untsheg	318.22	1.29	13402	23	89.5389	13	6
43nmqj	block1	60	color	287.92	1.83	4655	12	283.566	11	1
43nmqj	block1	7	untsheg	272.4	1.52	5376	15	212.054	11	3
43nmqj	block1	21	untsheg	282.5	1.43	6149	16	185.396	11	4
43nmqj	block1	38	untsheg	282.54	1.59	14670	13	81.7996	11	2
43nmqj	block1	63	color	249.6	1.63	4989	15	228.503	10	2
43nmqj	block1	48	color	270.58	3.39	4101	12	292.612	10	1
43nmqj	block1	46	color	224.29	4.83	4165	14	288.115	10	2
43nmqj	block1	54	color	373.06	1.59	18087	17	76.2979	14	3
43nmqj	block1	68	color	346.55	1.48	14181	11	76.1582	7	1
43nmqj	block1	32	untsheg	253.53	1.7	5230	15	206.501	7	3
43nmqj	block1	33	untsheg	329.4	1.22	9136	25	131.349	15	6
43nmqj	block1	57	color	255.15	1.93	4754	13	277.661	10	2
43nmqj	block1	70	color	262.64	1.4	12564	11	90.7354	7	1
43nmqj	block1	18	untsheg	282.06	1.85	6352	17	207.809	12	4
43nmqj	block1	58	color	279.67	1.74	12499	15	100.808	11	3
43nmqj	block1	30	untsheg	288.29	1.84	12406	14	111.236	11	1
43nmqj	block1	69	color	259.74	1.62	6601	19	209.059	12	4
43nmqj	block1	13	untsheg	216.56	1.71	4375	16	301.714	10	4
43nmqj	block1	42	untsheg	288.14	1.73	8848	14	135.624	11	2
43nmqj	block1	27	untsheg	298.52	1.28	22281	21	51.1647	14	5
43nmqj	block1	34	untsheg	345.22	1.3	8916	23	134.59	14	5
43nmqj	block1	52	color	282.87	0.94	4948	15	254.648	12	2
43nmqj	block1	64	color	294.23	1.47	8749	13	130.301	9	2
43nmqj	block1	43	color	268.67	2.15	5112	15	223.005	11	3
43nmqj	block1	25	untsheg	319.45	1.57	9761	11	110.644	9	1
43nmqj	block1	51	color	260.77	1.4	4674	13	256.739	10	2
43nmqj	block1	24	untsheg	269.15	1.34	11361	20	121.468	14	3
43nmqj	block1	56	color	322.69	1.69	5026	13	238.758	10	2
43nmqj	block1	17	untsheg	258.86	1.32	6582	21	191.431	13	6
43nmqj	block1	40	untsheg	283.8	1.85	3379	10	355.135	9	1
43nmqj	block1	23	untsheg	288.4	1.32	7383	20	170.662	10	5
43nmqj	block1	45	color	321.09	1.65	9563	11	131.758	10	1
43nmqj	block1	12	untsheg	277.55	1.63	12663	20	108.979	12	5
43nmqj	block1	53	color	257	1.55	9263	15	136.025	11	3
43nmqj	block1	47	color	275.25	1.68	3935	12	320.203	9	2
43nmqj	block1	19	untsheg	280.26	1.59	6813	19	193.747	12	4
43nmqj	block1	50	color	292.5	1.23	3123	10	422.671	8	1
43nmqj	block1	16	untsheg	333.14	1.38	9130	14	124.863	9	1
43nmqj	block1	66	color	385.23	1.72	5441	13	198.493	8	4
43nmqj	block1	22	untsheg	269.38	1.76	4185	13	286.738	10	2
43nmqj	block1	72	color	326.31	0.88	4445	13	283.465	12	0
43nmqj	block1	73	color	264.5	2.09	4234	12	283.42	9	3
43nmqj	block1	77	color	272.75	1.05	3559	12	354.032	11	1
43nmqj	block1	71	color	316.79	1.72	4775	14	263.874	12	2
43nmqj	block1	44	color	263.83	1.22	3401	12	370.479	10	1
43nmqj	block1	28	untsheg	296	1.7	5098	16	247.156	12	4
43nmqj	block1	29	untsheg	247.5	0.97	2655	10	429.379	9	0
43nmqj	block1	9	untsheg	318.82	0.96	5973	17	220.994	13	1
43nmqj	block1	11	untsheg	261.33	1.93	9303	9	116.092	7	1
43nmqj	block1	75	color	279.73	1.85	7288	11	164.654	8	2
43nmqj	block1	8	untsheg	277.84	1.45	10240	19	128.906	13	4
43nmqj	block1	78	color	333.8	1.53	5668	15	201.129	10	3
43nmqj	block1	61	color	288.52	1.37	7024	21	162.301	10	5
43nmqj	block1	67	color	246	1.87	7646	11	156.945	9	2
43nmqj	block1	65	color	280.88	1.7	7998	25	150.038	12	4
43nmqj	block1	39	untsheg	255.35	1.52	5092	17	259.23	18	2
43nmqj	block1	59	color	278.62	1.57	5270	16	239.089	11	3
43nmqj	block1	55	color	279.36	2.15	3312	11	398.551	9	1
43nmqj	block1	20	untsheg	286.89	1.03	6403	9	178.042	8	0
43nmqj	block1	10	untsheg	226.82	1.61	5170	17	243.714	12	4
43nmqj	block1	14	untsheg	328.31	1.54	9565	16	125.457	11	4
43nmqj	block1	76	color	269	3.12	5135	15	210.321	11	3
45dzjm	block1	49	color	279.31	1.12	4915	13	268.566	9	2
45dzjm	block1	31	untsheg	318.42	1.9	9767	19	135.149	11	5
45dzjm	block1	30	untsheg	299.68	1.2	13269	19	104.002	11	3
45dzjm	block1	18	untsheg	230.67	1.17	6769	21	195.007	12	5
45dzjm	block1	76	color	295.31	1.22	9110	13	118.551	9	6
45dzjm	block1	36	untsheg	235.6	1.21	9440	20	139.831	12	4
45dzjm	block1	48	color	218.58	1.31	12056	19	99.5355	13	4
45dzjm	block1	60	color	217.47	2.37	8194	17	161.093	12	3
45dzjm	block1	9	untsheg	326.64	0.96	11658	25	113.227	17	7
45dzjm	block1	25	untsheg	295.75	1.25	8400	12	128.571	8	4
45dzjm	block1	28	untsheg	322.17	0.82	4181	12	301.363	8	1
45dzjm	block1	17	untsheg	308.17	1.29	3455	6	364.689	6	0
45dzjm	block1	20	untsheg	236.25	1.1	9757	12	116.839	7	1
45dzjm	block1	24	untsheg	292.73	1.25	6979	15	197.736	8	6
45dzjm	block1	55	color	243.17	1.61	3697	12	357.046	9	3
45dzjm	block1	29	untsheg	211.62	1.9	2033	8	560.748	6	2
45dzjm	block1	75	color	214.67	1.18	7671	6	156.433	4	0
45dzjm	block1	19	untsheg	282.2	1.45	4762	15	277.194	9	4
45dzjm	block1	13	untsheg	302.29	1.34	3080	7	428.571	6	0
45dzjm	block1	67	color	310.79	0.92	7784	14	154.162	9	3
45dzjm	block1	42	untsheg	247.88	2.15	4701	8	255.265	6	2
45dzjm	block1	7	untsheg	261.78	1.01	2958	9	385.396	5	1
45dzjm	block1	12	untsheg	217.22	1.13	10932	18	126.235	15	5
45dzjm	block1	62	color	210.17	1.13	5762	6	197.848	7	2
45dzjm	block1	40	untsheg	279.61	1.37	6841	18	175.413	11	3
45dzjm	block1	46	color	276.61	1.39	7106	18	168.871	11	5
45dzjm	block1	38	untsheg	272.95	1.23	9622	19	124.714	11	5
45dzjm	block1	14	untsheg	273.96	1.83	11052	25	108.578	17	6
45dzjm	block1	70	color	298.91	1.17	6087	11	187.284	8	2
45dzjm	block1	78	color	257.2	1.6	3007	10	379.115	7	4
45dzjm	block1	57	color	187.86	1.21	5301	7	249.01	4	1
45dzjm	block1	58	color	253.7	1.14	14701	10	85.7085	7	1
45dzjm	block1	65	color	307.77	1.33	11348	13	105.746	9	3
45dzjm	block1	39	untsheg	237.79	1.16	5080	14	259.843	9	2
45dzjm	block1	53	color	323	1.04	9411	17	133.886	9	3
45dzjm	block1	27	untsheg	307.35	0.98	10382	17	109.805	11	4
45dzjm	block1	64	color	222.4	1.91	9196	15	123.967	11	3
45dzjm	block1	68	color	334.79	0.97	8319	14	129.823	10	3
45dzjm	block1	52	color	243.78	2.02	2575	9	489.32	8	1
45dzjm	block1	50	color	237.1	1.46	4247	10	310.808	7	1
45dzjm	block1	21	untsheg	244.67	1.19	5717	9	199.405	9	2
45dzjm	block1	71	color	323.83	1.91	4605	12	273.616	6	3
45dzjm	block1	43	color	224.43	1.36	4967	7	229.515	5	0
45dzjm	block1	8	untsheg	240.43	2.22	7661	14	172.301	8	3
45dzjm	block1	11	untsheg	334.89	1.22	8679	9	124.438	6	0
45dzjm	block1	54	color	213.13	1.54	6333	15	217.906	10	4
45dzjm	block1	23	untsheg	264.18	0.93	4194	11	300.429	8	0
45dzjm	block1	74	color	374.3	0.96	6714	10	169.794	5	0
45dzjm	block1	33	untsheg	202	1.29	5691	8	210.859	6	1
45dzjm	block1	73	color	280.86	1.41	2721	7	441.014	5	1
45dzjm	block1	34	untsheg	286.12	1.64	4563	8	262.985	4	0
45dzjm	block1	10	untsheg	201.6	1.29	3039	5	414.61	6	0
45dzjm	block1	41	untsheg	205	0.98	4764	7	251.889	6	0
45dzjm	block1	66	color	238.5	1.47	2249	8	480.213	6	1
45dzjm	block1	72	color	208.67	1.26	2445	9	515.337	6	1
45dzjm	block1	56	color	146.5	1.16	2615	6	458.891	5	0
45dzjm	block1	32	untsheg	329.67	1.69	6741	18	160.214	11	6
45dzjm	block1	22	untsheg	251	1.33	3146	5	381.437	6	1
45dzjm	block1	61	color	302.2	1.96	3330	10	342.342	6	2
45dzjm	block1	77	color	185.43	1.02	2946	7	427.699	6	0
45dzjm	block1	51	color	291.5	1.22	3581	6	335.102	5	0
45dzjm	block1	35	untsheg	208.14	1.2	2783	7	409.63	5	0
45dzjm	block1	63	color	186.62	1.89	2019	8	564.636	6	0
45dzjm	block1	44	color	214.6	1.13	2405	5	523.909	5	0
45dzjm	block1	15	untsheg	191.17	1.13	2520	6	476.19	6	1
45dzjm	block1	45	color	266.83	1.26	4018	6	313.589	7	1
45dzjm	block1	59	color	204	1.03	2149	9	586.319	7	0
47nqwm	block1	43	color	239.09	2.8	3280	11	347.561	9	2
47nqwm	block1	10	untsheg	253.33	2.28	3383	12	372.45	9	3
47nqwm	block1	64	color	215	2.03	14670	7	77.7096	5	2
47nqwm	block1	78	color	248.65	1.6	7318	26	155.78	17	8
47nqwm	block1	9	untsheg	325.06	1.32	6012	17	219.561	11	4
47nqwm	block1	29	untsheg	204.43	2.37	1867	7	610.605	5	2
47nqwm	block1	34	untsheg	292.57	1.25	4419	14	271.555	9	4
47nqwm	block1	53	color	271.6	1.21	10271	20	122.675	11	2
47nqwm	block1	27	untsheg	293.17	1.92	6685	12	170.531	8	4
47nqwm	block1	30	untsheg	252.64	2.28	5864	11	235.334	7	3
47nqwm	block1	50	color	219.25	2.96	3146	12	419.58	7	3
47nqwm	block1	21	untsheg	212	1.85	3694	15	308.609	9	4
47nqwm	block1	8	untsheg	209.11	1.55	4308	9	306.407	7	1
47nqwm	block1	66	color	249.22	1.91	2704	9	399.408	6	3
47nqwm	block1	62	color	243.38	1.64	2135	8	533.958	6	1
47nqwm	block1	11	untsheg	266.58	2.19	5650	12	191.15	8	4
47nqwm	block1	16	untsheg	316.91	1.23	6581	11	173.226	8	4
47nqwm	block1	73	color	202.88	2.28	2261	8	530.739	6	2
47nqwm	block1	7	untsheg	249.6	1.8	1383	5	824.295	5	0
47nqwm	block1	59	color	222.7	1.69	2778	10	453.564	8	3
47nqwm	block1	71	color	233.86	1.53	1796	7	701.559	5	0
47nqwm	block1	22	untsheg	221.8	1.9	1235	5	971.66	4	0
47nqwm	block1	74	color	267.38	2.13	2337	8	487.805	5	1
47nqwm	block1	28	untsheg	275.57	1.61	4538	14	277.655	9	5
47nqwm	block1	51	color	237	1.48	2062	8	581.959	5	1
47nqwm	block1	42	untsheg	280	1.86	6481	15	185.157	8	5
47nqwm	block1	77	color	209.67	2.41	2360	9	533.898	6	3
47nqwm	block1	35	untsheg	228.56	1.51	2501	9	455.818	7	2
47nqwm	block1	15	untsheg	277.22	1.76	2793	9	429.646	6	3
47nqwm	block1	13	untsheg	211.12	1.78	2150	8	613.953	7	2
47nqwm	block1	36	untsheg	238.15	1.58	5796	13	227.743	9	3
47nqwm	block1	58	color	257.17	3.01	4185	6	301.075	5	1
47nqwm	block1	24	untsheg	245.57	2.73	5242	7	263.258	5	2
47nqwm	block1	69	color	231	1.73	2419	9	570.484	6	1
47nqwm	block1	72	color	271.86	1.65	2073	7	607.815	6	0
47nqwm	block1	45	color	246.08	1.35	5562	12	226.537	8	3
47nqwm	block1	46	color	174.57	1.45	1606	7	747.198	5	1
47nqwm	block1	67	color	231.14	1.69	3705	7	323.887	5	2
47nqwm	block1	23	untsheg	329.07	1.75	5417	15	232.601	8	6
47nqwm	block1	41	untsheg	256.89	1.56	5977	9	200.77	6	3
47nqwm	block1	17	untsheg	226.12	1.84	2005	8	628.429	5	2
47nqwm	block1	65	color	220.22	1.25	2557	9	469.3	7	2
47nqwm	block1	38	untsheg	193.33	1.8	4031	6	297.693	5	0
47nqwm	block1	44	color	229.38	2.32	2415	8	521.739	6	4
47nqwm	block1	37	untsheg	219.36	1.86	2916	11	452.675	7	4
47nqwm	block1	54	color	242.18	2.63	6213	11	222.115	8	2
47nqwm	block1	49	color	228.5	2.04	1520	6	868.421	5	0
47nqwm	block1	68	color	258.08	1.81	5487	12	196.829	6	3
47nqwm	block1	39	untsheg	298.85	2.21	4410	13	299.32	7	4
47nqwm	block1	75	color	242.17	1.86	4574	6	262.352	5	0
47nqwm	block1	63	color	238.55	2.44	2909	11	391.887	8	2
47nqwm	block1	20	untsheg	264.17	1.71	3171	6	359.508	5	0
47nqwm	block1	40	untsheg	212.5	1.75	1413	6	849.257	4	1
47nqwm	block1	48	color	227.43	1.61	1873	7	640.683	5	1
47nqwm	block1	12	untsheg	223.67	1.61	4875	9	283.077	7	1
47nqwm	block1	26	untsheg	301.1	2.16	8471	20	141.66	11	6
47nqwm	block1	25	untsheg	222.17	1.6	3524	6	306.47	5	0
47nqwm	block1	55	color	193.62	2.82	1951	8	676.576	5	2
47nqwm	block1	14	untsheg	215.12	1.73	4510	8	266.075	7	2
47nqwm	block1	18	untsheg	301.78	2.43	3031	9	435.5	6	3
47nqwm	block1	57	color	238.3	2.59	2633	10	501.329	5	3
47nqwm	block1	56	color	236.57	1.67	1901	7	631.247	6	1
47nqwm	block1	33	untsheg	264.78	1.53	2750	9	436.364	6	2
47nqwm	block1	19	untsheg	295.71	1.45	5562	17	237.325	10	5
47nqwm	block1	76	color	262	1.78	3894	13	277.35	7	4
47nqwm	block1	70	color	215.9	2.36	4822	10	236.416	7	2
47nqwm	block1	52	color	219.7	2.42	2572	10	489.891	7	2
47nqwm	block1	32	untsheg	245.14	1.98	1862	7	580.021	5	1
47nqwm	block1	47	color	206.33	1.94	1393	6	904.523	5	0
47nqwm	block1	60	color	234.64	2.58	3047	11	433.213	7	3
49slqz	block1	50	color	224	2.24	2387	9	552.995	6	2
49slqz	block1	15	untsheg	222.5	1.59	2105	8	570.071	5	2
49slqz	block1	30	untsheg	198.14	1.71	4008	7	344.311	5	0
49slqz	block1	52	color	232.33	1.74	1607	6	784.07	6	0
49slqz	block1	45	color	221.1	1.7	4475	10	281.564	6	4
49slqz	block1	65	color	287.1	2.27	3165	10	379.147	6	4
49slqz	block1	29	untsheg	237	1.73	1577	6	722.892	5	0
49slqz	block1	38	untsheg	234.6	1.71	3716	5	322.928	5	0
49slqz	block1	67	color	209.25	2.56	3433	8	349.548	6	3
49slqz	block1	46	color	241.62	2.37	2238	8	536.193	4	4
49slqz	block1	64	color	262.33	2.61	6885	6	165.577	4	1
49slqz	block1	63	color	251.1	1.9	2754	10	413.943	7	1
49slqz	block1	24	untsheg	223.83	3.11	3815	6	361.73	5	1
49slqz	block1	78	color	299.5	2.58	2035	6	560.197	5	1
49slqz	block1	16	untsheg	260	1.36	8281	19	137.665	9	8
49slqz	block1	68	color	206.9	2.15	4502	10	239.893	6	3
49slqz	block1	18	untsheg	213	2.93	2292	9	575.916	6	2
49slqz	block1	25	untsheg	285.43	2.27	3683	7	293.239	4	2
49slqz	block1	37	untsheg	260.67	2.62	2595	9	508.671	6	2
49slqz	block1	59	color	238.22	2.59	2555	9	493.151	6	2
49slqz	block1	72	color	250.89	2.26	2727	9	462.046	5	4
49slqz	block1	23	untsheg	313.73	2.2	3901	11	322.994	6	5
49slqz	block1	61	color	212.62	1.55	2103	8	542.083	5	2
49slqz	block1	69	color	186.1	2.3	2313	10	596.628	7	3
49slqz	block1	14	untsheg	254.71	2.77	4981	7	240.915	5	1
49slqz	block1	62	color	257.22	1.97	2666	9	427.607	5	3
49slqz	block1	22	untsheg	226.11	1.63	2437	9	492.409	7	1
49slqz	block1	8	untsheg	222	1.99	5398	13	244.535	9	4
49slqz	block1	51	color	199.9	1.81	2430	10	493.827	7	3
49slqz	block1	21	untsheg	255	1.96	3319	11	343.477	6	4
49slqz	block1	32	untsheg	263	1.68	2594	8	416.345	7	2
49slqz	block1	35	untsheg	305.88	2.02	2795	8	407.871	5	1
49slqz	block1	47	color	276.29	2.35	2191	7	575.08	4	3
49slqz	block1	54	color	222.38	1.74	4146	8	332.851	6	1
49slqz	block1	33	untsheg	212.88	1.65	2134	8	562.324	6	1
49slqz	block1	10	untsheg	225.5	2.01	1503	6	838.323	4	1
49slqz	block1	53	color	256.5	1.8	3826	6	329.326	4	1
49slqz	block1	75	color	242.62	1.84	6284	16	190.961	8	7
49slqz	block1	12	untsheg	251.17	2	3458	6	399.075	6	0
49slqz	block1	36	untsheg	222.67	1.92	3012	6	438.247	5	0
49slqz	block1	58	color	260	2.77	4445	9	283.465	7	3
49slqz	block1	77	color	317.4	1.9	1708	5	737.705	4	0
49slqz	block1	41	untsheg	226.62	2.49	3501	8	342.759	5	2
49slqz	block1	39	untsheg	208.78	2.1	2684	9	491.803	5	3
49slqz	block1	17	untsheg	274.6	2.07	1539	5	818.713	4	0
49slqz	block1	34	untsheg	253.38	1.62	3845	13	312.094	6	6
49slqz	block1	57	color	227	2.93	1537	6	858.816	5	1
49slqz	block1	55	color	241	2.75	2592	9	509.259	6	2
49slqz	block1	66	color	185.38	1.66	1939	8	556.988	6	2
49slqz	block1	31	untsheg	222	1.65	2943	11	448.522	7	3
49slqz	block1	26	untsheg	260	1.85	7395	6	162.272	5	1
49slqz	block1	27	untsheg	286.55	2.31	5436	11	209.713	9	1
49slqz	block1	42	untsheg	262.25	2.09	3705	8	323.887	5	2
49slqz	block1	49	color	217.38	2.97	2105	8	627.078	5	2
49slqz	block1	74	color	262.33	2.47	1973	6	577.8	5	2
49slqz	block1	56	color	219.1	2.62	2637	10	455.063	6	2
49slqz	block1	44	color	241.5	2.48	2131	8	591.272	5	2
49slqz	block1	48	color	247.67	2.31	2726	9	440.205	6	4
49slqz	block1	71	color	257.86	2.56	1986	7	634.441	5	2
49slqz	block1	7	untsheg	271.37	2.49	6005	19	189.842	10	7
49slqz	block1	60	color	232.56	1.65	2458	9	537.022	7	1
49slqz	block1	20	untsheg	230.67	1.88	2845	6	400.703	5	0
49slqz	block1	28	untsheg	214.29	1.59	1698	7	742.049	5	1
49slqz	block1	9	untsheg	281.5	1.78	2793	8	472.61	6	1
49slqz	block1	19	untsheg	246.62	1.74	2332	8	566.038	6	1
49slqz	block1	11	untsheg	256.2	2.08	2776	5	389.049	3	1
49slqz	block1	70	color	276.5	2.5	3566	8	319.686	5	2
49slqz	block1	76	color	227.43	2.55	2036	7	530.452	5	2
49slqz	block1	40	untsheg	182.67	1.82	1369	6	876.552	4	1
51wj	block1	31	untsheg	317.53	1.77	7077	19	186.52	7	5
51wj	block1	57	color	261.83	1.55	7504	23	175.906	10	5
51wj	block1	39	untsheg	322.31	1.1	12773	32	103.343	10	8
51wj	block1	27	untsheg	310.14	1.24	7962	14	143.18	8	3
51wj	block1	42	untsheg	243.6	1.29	6858	15	174.978	8	5
51wj	block1	19	untsheg	306.35	1.14	13495	37	97.814	18	11
51wj	block1	25	untsheg	215.73	1.1	6723	15	160.643	7	3
51wj	block1	33	untsheg	279.53	1.34	10238	30	117.21	11	13
51wj	block1	54	color	245.8	1.87	12409	30	111.21	17	9
51wj	block1	29	untsheg	229	1.64	3135	11	363.636	7	3
51wj	block1	24	untsheg	258.86	1.31	6712	14	205.602	7	4
51wj	block1	74	color	262.71	1.83	4636	14	245.902	7	3
51wj	block1	62	color	262.54	1.69	9213	26	123.738	9	8
51wj	block1	49	color	268.92	1.34	4492	13	293.856	7	4
51wj	block1	52	color	206.42	1.91	3777	12	333.598	5	3
51wj	block1	35	untsheg	214.6	2.4	4991	15	228.411	5	4
51wj	block1	73	color	189.6	1.68	3085	10	388.979	5	3
51wj	block1	15	untsheg	207.56	1.34	4494	16	267.023	9	7
51wj	block1	44	color	223	1.55	4857	15	259.419	7	5
51wj	block1	14	untsheg	313.67	1.44	7959	12	150.773	5	4
51wj	block1	40	untsheg	256	1.08	3535	12	339.463	8	2
51wj	block1	60	color	253	1.93	5949	17	221.886	12	4
51wj	block1	61	color	318.9	1.24	4078	10	279.549	6	3
51wj	block1	28	untsheg	243.53	1.46	4761	15	264.65	7	5
51wj	block1	77	color	269.18	1.73	5922	17	212.766	8	6
51wj	block1	66	color	196.7	1.51	3062	10	352.711	6	3
51wj	block1	75	color	252.67	1.36	7860	15	152.672	8	5
51wj	block1	11	untsheg	164.8	2.91	5562	10	194.175	4	3
51wj	block1	55	color	312	1.54	3658	10	360.853	6	2
51wj	block1	26	untsheg	210.59	1.45	8556	17	140.252	6	7
51wj	block1	9	untsheg	277	1.37	6636	19	198.915	10	6
51wj	block1	58	color	297	1.57	7244	9	173.937	5	3
51wj	block1	43	color	266.1	1.53	3766	10	302.708	5	4
51wj	block1	50	color	292.3	1.06	7315	20	180.451	9	7
51wj	block1	76	color	366.74	1.17	7818	19	138.143	10	5
51wj	block1	56	color	332.06	0.79	5875	17	204.255	9	4
51wj	block1	7	untsheg	273.5	2	3794	12	300.474	5	5
53zwxr	block1	8	untsheg	232.47	1.87	9566	17	137.989	11	3
53zwxr	block1	26	untsheg	243.06	1.44	12083	16	99.3131	10	3
53zwxr	block1	50	color	208.84	2.27	5356	19	246.453	9	5
53zwxr	block1	38	untsheg	243.87	1.66	16914	30	70.9471	13	4
53zwxr	block1	13	untsheg	223.65	1.87	4492	17	293.856	10	3
53zwxr	block1	19	untsheg	231.88	1.71	7533	25	175.229	14	7
53zwxr	block1	40	untsheg	218.6	1.64	4378	15	274.098	7	5
53zwxr	block1	75	color	250.5	2.07	7602	12	157.853	8	1
53zwxr	block1	54	color	245.05	1.45	17633	42	78.2623	26	10
53zwxr	block1	39	untsheg	279.64	1.35	23464	69	56.2564	26	10
53zwxr	block1	70	color	201	2.06	8137	13	140.101	10	2
53zwxr	block1	24	untsheg	243.43	1.75	11300	14	122.124	11	2
53zwxr	block1	77	color	214.14	1.65	3753	14	335.731	11	1
53zwxr	block1	57	color	191.41	1.86	4182	17	315.638	10	4
53zwxr	block1	36	untsheg	260.5	1.88	10266	14	128.58	10	3
53zwxr	block1	60	color	340.77	1.89	6578	13	200.669	10	2
53zwxr	block1	34	untsheg	300.57	1.47	19915	53	60.2561	23	9
53zwxr	block1	11	untsheg	191	1.92	5995	11	180.15	9	2
53zwxr	block1	68	color	225.79	1.37	7495	19	144.096	11	7
53zwxr	block1	49	color	214.58	1.78	3034	12	435.069	10	2
53zwxr	block1	44	color	261.17	1.82	3771	12	334.129	9	2
53zwxr	block1	56	color	225.31	1.48	4450	16	269.663	11	3
53zwxr	block1	20	untsheg	249.91	1.43	6948	11	164.076	10	3
53zwxr	block1	42	untsheg	223.67	1.64	9047	15	132.641	11	3
53zwxr	block1	66	color	229.17	1.67	3247	12	332.615	8	1
53zwxr	block1	61	color	273.38	1.66	3904	13	292.008	12	1
53zwxr	block1	69	color	246.79	1.76	3956	14	348.837	11	2
53zwxr	block1	67	color	207.83	1.73	6878	12	174.469	9	2
53zwxr	block1	76	color	270.64	1.46	3693	11	292.445	9	2
53zwxr	block1	29	untsheg	198.33	1.59	3618	15	315.091	11	2
53zwxr	block1	32	untsheg	210.8	1.37	5134	20	210.362	12	3
53zwxr	block1	65	color	250.17	1.33	8657	29	138.616	21	4
53zwxr	block1	16	untsheg	199.88	1.33	7842	16	145.371	11	3
53zwxr	block1	78	color	210.71	1.35	4565	17	249.726	10	1
53zwxr	block1	12	untsheg	251.22	1.36	11097	23	124.358	13	4
53zwxr	block1	21	untsheg	259.97	1.57	9262	29	123.084	14	5
53zwxr	block1	46	color	207.95	1.36	5675	22	211.454	11	4
53zwxr	block1	23	untsheg	252.81	1.17	11388	36	110.643	23	9
53zwxr	block1	9	untsheg	257.06	1.09	4944	17	266.99	12	2
53zwxr	block1	22	untsheg	232.58	1.97	4248	12	282.486	9	1
53zwxr	block1	43	color	228.94	1.67	5306	18	214.851	10	4
53zwxr	block1	18	untsheg	209.56	1.72	5068	18	260.458	11	4
53zwxr	block1	31	untsheg	221	1.77	4753	16	277.719	9	5
53zwxr	block1	72	color	280.64	2.01	4555	14	276.619	12	1
53zwxr	block1	55	color	185.83	1.55	4436	18	297.565	13	3
53zwxr	block1	35	untsheg	189.17	1.31	4284	18	266.106	11	3
53zwxr	block1	63	color	221.32	1.73	5969	22	190.987	14	5
53zwxr	block1	59	color	223.56	1.5	7094	25	177.615	11	5
53zwxr	block1	10	untsheg	204.43	1.51	3598	14	350.195	8	2
53zwxr	block1	30	untsheg	205.48	1.47	9105	21	151.565	13	4
53zwxr	block1	73	color	290.09	1.7	3882	11	309.119	8	1
53zwxr	block1	48	color	261.08	1.7	3593	12	333.983	8	1
53zwxr	block1	47	color	174.77	1.67	3917	13	321.675	9	3
53zwxr	block1	41	untsheg	246.44	1.6	9342	16	128.452	11	2
53zwxr	block1	64	color	188.55	1.74	6920	11	164.74	9	1
53zwxr	block1	15	untsheg	200.5	1.45	3466	14	346.22	9	3
53zwxr	block1	45	color	229.18	1.47	9787	17	128.742	10	4
53zwxr	block1	62	color	295.64	1.42	5092	14	223.881	11	1
53zwxr	block1	28	untsheg	204.47	1.27	5499	19	229.133	14	3
53zwxr	block1	74	color	244.21	2.06	4582	14	248.8	7	3
53zwxr	block1	7	untsheg	191.5	1.45	4844	20	235.343	11	4
53zwxr	block1	58	color	248.29	1.69	8691	14	144.978	9	3
53zwxr	block1	17	untsheg	237.67	1.5	4789	15	263.103	10	4
53zwxr	block1	51	color	245.67	1.4	5673	18	211.528	10	5
53zwxr	block1	33	untsheg	222.07	0.92	8383	29	143.147	10	5
53zwxr	block1	25	untsheg	268.67	0.99	6833	12	158.056	9	1
53zwxr	block1	53	color	234.76	0.88	10587	17	119.014	14	4
53zwxr	block1	27	untsheg	276.2	1.2	11600	25	98.2759	13	6
53zwxr	block1	52	color	225.67	1.43	4043	15	311.65	10	2
53zwxr	block1	37	untsheg	208.37	0.92	5078	19	259.945	13	2
53zwxr	block1	14	untsheg	250.46	1.5	8967	13	133.824	9	3
53zwxr	block1	71	color	256.13	1.64	5106	15	246.769	13	2
55slzb	block1	28	untsheg	261	2.06	6431	22	195.926	16	5
55slzb	block1	8	untsheg	215.48	2.87	10662	23	123.804	15	6
55slzb	block1	43	color	265.9	2.11	3234	10	352.505	9	3
55slzb	block1	74	color	219.79	2.05	3667	14	310.881	9	5
55slzb	block1	37	untsheg	214.18	2.23	4318	17	305.697	10	6
55slzb	block1	14	untsheg	250.79	1.57	7469	14	160.664	9	3
55slzb	block1	26	untsheg	249.71	1.86	9504	14	126.263	7	5
55slzb	block1	73	color	264.5	2.97	3429	10	349.956	8	3
55slzb	block1	76	color	221.25	1.53	8272	32	130.561	17	15
55slzb	block1	62	color	205	1.66	3366	13	338.681	9	3
55slzb	block1	58	color	240.7	2.09	5982	10	210.632	6	5
55slzb	block1	45	color	274.62	1.7	6087	13	206.999	8	4
55slzb	block1	12	untsheg	235.2	2.13	8605	10	160.372	7	4
55slzb	block1	33	untsheg	261.56	1.58	2749	9	436.522	6	2
55slzb	block1	13	untsheg	208.92	1.98	3677	13	358.988	9	5
55slzb	block1	38	untsheg	221.09	2.48	5393	11	222.511	8	3
55slzb	block1	70	color	218.38	1.81	6909	16	165.002	10	7
55slzb	block1	24	untsheg	249.3	2.57	7591	10	181.794	9	1
55slzb	block1	16	untsheg	238.7	1.78	13603	10	83.805	8	3
55slzb	block1	35	untsheg	196.5	2.67	3094	12	368.455	7	5
55slzb	block1	63	color	211.38	2.02	3931	16	290.003	11	4
55slzb	block1	64	color	252.9	2.46	6316	10	180.494	7	3
55slzb	block1	67	color	202.4	2.77	4899	10	244.948	7	3
55slzb	block1	66	color	198.73	2.29	3382	11	319.338	9	3
55slzb	block1	78	color	235.38	2.2	5839	21	195.239	13	7
55slzb	block1	32	untsheg	249.62	2.19	2364	8	456.853	5	2
55slzb	block1	77	color	264.18	1.85	3667	11	343.605	9	3
55slzb	block1	18	untsheg	248.08	1.96	3390	12	389.381	8	3
55slzb	block1	48	color	224.85	1.7	3435	13	349.345	9	4
55slzb	block1	42	untsheg	259	1.49	5406	9	221.976	6	3
55slzb	block1	61	color	213	2	2717	10	419.58	7	2
55slzb	block1	19	untsheg	227.43	1.54	3630	14	363.636	8	5
55slzb	block1	57	color	226.88	2.02	4227	16	312.278	8	7
55slzb	block1	34	untsheg	252.25	1.87	3415	12	351.391	8	3
55slzb	block1	41	untsheg	227.71	1.82	7378	14	162.646	8	3
55slzb	block1	53	color	241.18	2.46	5001	11	251.95	7	4
55slzb	block1	20	untsheg	206.44	2.01	4303	9	264.931	5	2
55slzb	block1	56	color	211.65	2.28	4277	17	280.57	11	5
55slzb	block1	49	color	236.78	2.25	2808	9	470.085	6	3
55slzb	block1	69	color	195.25	2.05	2898	12	476.19	8	4
55slzb	block1	10	untsheg	245	3	2884	10	436.893	5	4
55slzb	block1	36	untsheg	226.56	2.41	9095	9	145.135	5	3
55slzb	block1	7	untsheg	294.62	1.57	3249	8	350.877	6	2
55slzb	block1	44	color	236.3	2.85	2690	10	468.401	6	3
55slzb	block1	47	color	177.29	1.78	1460	7	863.014	4	3
55slzb	block1	60	color	253.38	1.51	2269	8	581.754	6	1
55slzb	block1	27	untsheg	240.79	1.67	8104	19	140.671	14	5
55slzb	block1	40	untsheg	212.7	1.55	2561	10	468.567	7	3
55slzb	block1	71	color	267.12	2.37	2546	8	494.894	6	2
55slzb	block1	46	color	179	2.25	2154	10	557.103	7	3
55slzb	block1	68	color	229.7	1.17	4370	10	247.14	9	2
55slzb	block1	75	color	270.14	1.5	3968	7	302.419	6	2
55slzb	block1	9	untsheg	206	1.52	1986	8	664.653	6	2
55slzb	block1	51	color	267.5	1.78	2415	8	496.894	6	2
55slzb	block1	30	untsheg	201.11	2.14	4049	9	340.825	7	2
55slzb	block1	65	color	205.15	1.4	3039	13	394.867	5	6
55slzb	block1	39	untsheg	229.47	1.58	5310	17	248.588	13	5
55slzb	block1	52	color	297.67	1.33	1926	6	654.206	4	2
55slzb	block1	25	untsheg	242.08	2.22	7006	13	154.154	8	4
55slzb	block1	54	color	301.38	1.94	8133	16	169.679	11	3
55slzb	block1	15	untsheg	218.22	2.06	2296	9	522.648	7	2
55slzb	block1	59	color	225.2	1.44	2722	10	462.895	8	3
55slzb	block1	23	untsheg	189.46	1.56	3130	13	402.556	8	4
55slzb	block1	21	untsheg	204.78	0.93	2153	9	529.494	4	2
55slzb	block1	29	untsheg	216.62	1.49	2234	8	510.295	6	2
55slzb	block1	50	color	223.22	1.99	2769	9	476.706	7	5
57clwd	block1	44	color	257.91	2.16	3170	11	397.476	9	2
57clwd	block1	48	color	269.07	1.64	4344	15	276.243	10	3
57clwd	block1	65	color	332.25	1.76	4468	12	268.577	9	3
57clwd	block1	21	untsheg	315.85	1.48	6981	20	163.3	12	6
57clwd	block1	28	untsheg	314.09	1.37	11986	35	105.123	22	7
57clwd	block1	10	untsheg	239.12	2.06	4204	16	299.715	12	3
57clwd	block1	36	untsheg	236.62	1.31	8931	13	147.8	9	3
57clwd	block1	77	color	231.5	1.71	4420	16	285.068	9	4
57clwd	block1	31	untsheg	282.06	1.74	5693	18	231.864	12	3
57clwd	block1	76	color	302.92	1.91	4673	13	231.115	10	2
57clwd	block1	59	color	312.92	2.05	4161	12	302.812	9	2
57clwd	block1	69	color	184.79	1.68	4135	19	333.736	12	5
57clwd	block1	52	color	313.07	1.89	5133	14	245.47	10	2
57clwd	block1	24	untsheg	276.8	1.89	10490	15	131.554	10	3
57clwd	block1	38	untsheg	251.69	2.03	13258	13	90.5114	9	2
57clwd	block1	7	untsheg	236.06	1.67	4818	17	236.613	9	5
57clwd	block1	72	color	314.15	1.23	4484	13	280.999	9	3
57clwd	block1	23	untsheg	318.71	1.79	4938	14	255.164	11	4
57clwd	block1	14	untsheg	252.33	1.26	5748	9	208.768	7	0
57clwd	block1	51	color	238.06	1.72	4298	16	279.2	11	2
57clwd	block1	46	color	240.17	2	3242	12	370.142	9	3
57clwd	block1	17	untsheg	302.93	1.75	4880	15	258.197	11	3
57clwd	block1	74	color	270.09	1.14	3213	11	354.809	9	1
57clwd	block1	75	color	267.82	2.2	6699	11	179.131	9	1
57clwd	block1	61	color	254.88	1.67	4812	17	236.908	10	3
57clwd	block1	25	untsheg	223.17	1.73	5534	12	195.157	8	2
57clwd	block1	57	color	206.71	1.98	3526	14	374.362	10	3
57clwd	block1	41	untsheg	317.67	1.89	10520	12	114.068	9	1
57clwd	block1	32	untsheg	262.15	1.75	3691	13	292.604	8	3
57clwd	block1	63	color	277.46	1.84	3968	13	287.298	9	3
57clwd	block1	68	color	289.06	1.27	8947	18	120.711	13	4
57clwd	block1	42	untsheg	312.92	1.61	11393	25	105.328	15	7
57clwd	block1	18	untsheg	283.69	1.35	5222	16	252.777	13	3
57clwd	block1	43	color	257	2.05	3128	11	364.45	8	3
57clwd	block1	40	untsheg	250.9	2.03	2879	10	416.811	7	3
57clwd	block1	49	color	234.19	1.79	4393	16	300.478	11	3
57clwd	block1	56	color	323.69	1.82	5096	13	235.479	9	5
57clwd	block1	35	untsheg	262.6	1.83	4369	15	260.929	11	3
57clwd	block1	55	color	248.47	2.23	5559	15	237.453	12	4
57clwd	block1	33	untsheg	245.11	1.63	5818	19	206.256	13	4
57clwd	block1	37	untsheg	249	2.04	3549	13	371.936	10	2
57clwd	block1	30	untsheg	226.43	2.01	6798	14	203.001	11	3
57clwd	block1	22	untsheg	273.44	1.3	2793	9	429.646	8	1
57clwd	block1	78	color	244.55	2.12	3167	11	359.962	7	1
57clwd	block1	47	color	243.31	1.99	3630	13	347.107	10	4
57clwd	block1	20	untsheg	245.41	1.97	8814	22	129.34	17	4
57clwd	block1	73	color	234.2	2.19	2670	10	449.438	8	2
57clwd	block1	45	color	224.12	1.7	7980	17	157.895	11	5
57clwd	block1	54	color	264.69	1.86	15790	36	87.3971	25	10
57clwd	block1	16	untsheg	262.18	1.94	5864	11	194.407	8	3
57clwd	block1	15	untsheg	221.12	1.55	3926	16	305.655	10	5
57clwd	block1	50	color	306.31	1.83	5582	16	236.474	10	5
57clwd	block1	13	untsheg	249.45	2.2	3016	11	437.666	8	2
57clwd	block1	11	untsheg	237	1.77	5930	14	182.125	9	3
57clwd	block1	62	color	232.33	2.02	5624	21	202.703	17	6
57clwd	block1	66	color	249.57	1.81	4263	14	253.343	10	5
57clwd	block1	39	untsheg	255.69	2.07	3758	13	351.251	10	1
57clwd	block1	53	color	264.67	1.29	10067	21	125.161	14	8
57clwd	block1	19	untsheg	334.67	1.41	7549	21	174.858	15	5
57clwd	block1	58	color	243.92	1.98	5697	12	221.169	9	3
57clwd	block1	12	untsheg	285.76	1.38	11330	17	121.801	12	4
57clwd	block1	70	color	223.92	1.95	7823	12	145.724	8	4
57clwd	block1	60	color	260.92	1.3	3437	12	384.056	11	1
57clwd	block1	67	color	260.18	2.12	7820	11	153.453	9	1
57clwd	block1	26	untsheg	296.29	1.56	9359	14	128.219	11	4
57clwd	block1	71	color	245.84	1.58	5307	19	237.422	10	5
57clwd	block1	9	untsheg	245.33	1.75	5075	18	260.099	14	4
57clwd	block1	34	untsheg	281.79	1	5835	19	205.656	10	4
57clwd	block1	27	untsheg	337.45	0.99	11355	22	100.396	15	3
02zc	block2	64	untsheg	333.67	1.44	9871	12	115.49	8	3
02zc	block2	18	color	268.7	1.31	3287	10	401.582	8	1
02zc	block2	47	untsheg	238	1.91	2665	9	472.795	6	0
02zc	block2	42	color	236.21	1.8	6703	14	179.024	7	6
02zc	block2	46	untsheg	243.38	1.1	4034	13	297.471	8	1
02zc	block2	55	untsheg	313.44	1.49	3504	9	376.712	7	1
02zc	block2	13	color	254.27	2.1	3660	11	360.656	7	1
[truncated: 2,026 more rows]
