# Supplementary material for: Effects of syllable boundaries in Tibetan reading
Source: Sci Rep. 2023 Jan 6;13:314. doi: 10.1038/s41598-022-25759-1 (PMC9822970; doi:10.1038/s41598-022-25759-1)
Supplement: Supplementary file 1 — Supplementary Information. [file 41598_2022_25759_MOESM1_ESM.zip › data/local analysis.xlsx]

## Sheet: Experiment1 local analysis
participants	block	trial	visual cues	first fixation duration	gaze duration	total reading time	fisrt reading times	total fixation times
01jmwd	block1	28	normal	220	220	492	1	3
01jmwd	block1	28	normal	347	347	347	1	1
01jmwd	block1	28	normal	295	507	507	2	2
01jmwd	block1	79	untsheg	204	900	900	3	3
01jmwd	block1	79	untsheg	246	246	246	1	1
01jmwd	block1	79	untsheg	335	335	335	1	1
01jmwd	block1	71	untsheg	239	239	656	1	3
01jmwd	block1	71	untsheg	212	212	212	1	1
01jmwd	block1	71	untsheg	204	204	204	1	1
01jmwd	block1	18	normal	314	508	940	2	4
01jmwd	block1	18	normal	195	195	195	1	1
01jmwd	block1	18	normal	230	230	351	1	2
01jmwd	block1	45	space	253	253	253	1	1
01jmwd	block1	45	space	177	177	177	1	1
01jmwd	block1	45	space	183	183	183	1	1
01jmwd	block1	19	normal	185	305	447	2	3
01jmwd	block1	19	normal	186	186	186	1	1
01jmwd	block1	19	normal	.	.	0	.	0
01jmwd	block1	63	untsheg	.	.	0	.	0
01jmwd	block1	63	untsheg	238	238	238	1	1
01jmwd	block1	63	untsheg	216	398	513	2	3
01jmwd	block1	72	untsheg	164	164	164	1	1
01jmwd	block1	72	untsheg	.	.	0	.	0
01jmwd	block1	72	untsheg	293	293	293	1	1
01jmwd	block1	51	space	.	.	0	.	0
01jmwd	block1	51	space	176	176	176	1	1
01jmwd	block1	51	space	279	279	279	1	1
01jmwd	block1	55	space	214	214	214	1	1
01jmwd	block1	55	space	401	401	401	1	1
01jmwd	block1	55	space	161	161	161	1	1
01jmwd	block1	54	space	353	353	353	1	1
01jmwd	block1	54	space	181	181	181	1	1
01jmwd	block1	54	space	148	148	148	1	1
01jmwd	block1	66	untsheg	.	.	0	.	0
01jmwd	block1	66	untsheg	188	188	188	1	1
01jmwd	block1	66	untsheg	.	.	0	.	0
01jmwd	block1	27	normal	163	163	163	1	1
01jmwd	block1	27	normal	212	212	212	1	1
01jmwd	block1	27	normal	.	.	0	.	0
01jmwd	block1	53	space	278	278	278	1	1
01jmwd	block1	53	space	137	137	137	1	1
01jmwd	block1	53	space	.	.	0	.	0
01jmwd	block1	47	space	251	251	251	1	1
01jmwd	block1	47	space	.	.	0	.	0
01jmwd	block1	47	space	269	269	269	1	1
01jmwd	block1	44	space	.	.	0	.	0
01jmwd	block1	44	space	337	337	337	1	1
01jmwd	block1	44	space	231	231	231	1	1
01jmwd	block1	23	normal	242	242	351	1	2
01jmwd	block1	23	normal	193	193	193	1	1
01jmwd	block1	23	normal	280	280	645	1	3
01jmwd	block1	75	untsheg	332	332	332	1	1
01jmwd	block1	75	untsheg	196	196	196	1	1
01jmwd	block1	75	untsheg	.	.	0	.	0
01jmwd	block1	62	untsheg	219	219	375	1	2
01jmwd	block1	62	untsheg	404	404	404	1	1
01jmwd	block1	62	untsheg	139	139	139	1	1
01jmwd	block1	25	normal	139	139	139	1	1
01jmwd	block1	25	normal	235	235	235	1	1
01jmwd	block1	25	normal	245	698	698	3	3
01jmwd	block1	26	normal	180	180	180	1	1
01jmwd	block1	26	normal	162	162	162	1	1
01jmwd	block1	26	normal	173	173	173	1	1
01jmwd	block1	49	space	.	.	0	.	0
01jmwd	block1	49	space	190	427	427	2	2
01jmwd	block1	49	space	304	304	304	1	1
01jmwd	block1	12	normal	158	320	454	2	3
01jmwd	block1	12	normal	221	221	573	1	3
01jmwd	block1	12	normal	176	176	358	1	2
01jmwd	block1	40	space	226	226	226	1	1
01jmwd	block1	40	space	.	.	0	.	0
01jmwd	block1	40	space	.	.	0	.	0
01jmwd	block1	38	space	.	.	0	.	0
01jmwd	block1	38	space	.	.	0	.	0
01jmwd	block1	38	space	151	151	151	1	1
01jmwd	block1	11	normal	231	423	587	2	3
01jmwd	block1	11	normal	362	362	362	1	1
01jmwd	block1	11	normal	.	.	0	.	0
01jmwd	block1	35	space	211	211	211	1	1
01jmwd	block1	35	space	226	226	226	1	1
01jmwd	block1	35	space	196	196	196	1	1
01jmwd	block1	16	normal	167	167	361	1	2
01jmwd	block1	16	normal	173	173	173	1	1
01jmwd	block1	16	normal	.	.	0	.	0
01jmwd	block1	57	space	249	249	249	1	1
01jmwd	block1	57	space	151	151	151	1	1
01jmwd	block1	57	space	189	189	189	1	1
01jmwd	block1	67	untsheg	184	184	184	1	1
01jmwd	block1	67	untsheg	217	217	371	1	2
01jmwd	block1	67	untsheg	.	.	0	.	0
01jmwd	block1	81	untsheg	219	219	219	1	1
01jmwd	block1	81	untsheg	416	416	416	1	1
01jmwd	block1	81	untsheg	.	.	0	.	0
01jmwd	block1	60	untsheg	226	226	226	1	1
01jmwd	block1	60	untsheg	172	172	172	1	1
01jmwd	block1	60	untsheg	121	121	121	1	1
01jmwd	block1	77	untsheg	181	770	1144	3	4
01jmwd	block1	77	untsheg	197	197	499	1	2
01jmwd	block1	77	untsheg	152	152	152	1	1
01jmwd	block1	48	space	173	173	173	1	1
01jmwd	block1	48	space	286	503	503	2	2
01jmwd	block1	48	space	.	.	0	.	0
01jmwd	block1	52	space	151	151	708	1	4
01jmwd	block1	52	space	247	247	247	1	1
01jmwd	block1	52	space	205	205	541	1	2
01jmwd	block1	17	normal	157	157	503	1	3
01jmwd	block1	17	normal	327	327	327	1	1
01jmwd	block1	17	normal	171	171	171	1	1
01jmwd	block1	64	untsheg	330	518	747	2	3
01jmwd	block1	64	untsheg	197	197	616	1	3
01jmwd	block1	64	untsheg	255	255	255	1	1
01jmwd	block1	31	normal	136	136	282	1	2
01jmwd	block1	31	normal	191	191	294	1	2
01jmwd	block1	31	normal	426	426	426	1	1
01jmwd	block1	58	untsheg	104	104	104	1	1
01jmwd	block1	58	untsheg	148	148	148	1	1
01jmwd	block1	58	untsheg	193	193	193	1	1
01jmwd	block1	39	space	381	381	948	1	3
01jmwd	block1	39	space	182	182	182	1	1
01jmwd	block1	39	space	208	208	386	1	2
01jmwd	block1	73	untsheg	345	345	345	1	1
01jmwd	block1	73	untsheg	303	303	303	1	1
01jmwd	block1	73	untsheg	160	160	160	1	1
01jmwd	block1	29	normal	235	235	660	1	2
01jmwd	block1	29	normal	224	224	224	1	1
01jmwd	block1	29	normal	179	179	179	1	1
01jmwd	block1	41	space	131	131	234	1	2
01jmwd	block1	41	space	157	157	157	1	1
01jmwd	block1	41	space	.	.	0	.	0
01jmwd	block1	56	space	255	255	255	1	1
01jmwd	block1	56	space	212	212	212	1	1
01jmwd	block1	56	space	451	451	639	1	2
01jmwd	block1	34	space	151	151	151	1	1
01jmwd	block1	34	space	165	165	165	1	1
01jmwd	block1	34	space	119	119	119	1	1
01jmwd	block1	59	untsheg	265	265	265	1	1
01jmwd	block1	59	untsheg	257	1336	1336	4	4
01jmwd	block1	59	untsheg	201	201	201	1	1
01jmwd	block1	15	normal	185	185	185	1	1
01jmwd	block1	15	normal	253	253	669	1	3
01jmwd	block1	15	normal	246	246	457	1	2
01jmwd	block1	50	space	92	92	92	1	1
01jmwd	block1	50	space	.	.	0	.	0
01jmwd	block1	50	space	219	219	219	1	1
01jmwd	block1	20	normal	123	123	448	1	3
01jmwd	block1	20	normal	213	213	437	1	2
01jmwd	block1	20	normal	192	192	395	1	2
01jmwd	block1	78	untsheg	.	.	0	.	0
01jmwd	block1	78	untsheg	166	166	166	1	1
01jmwd	block1	78	untsheg	.	.	0	.	0
01jmwd	block1	37	space	436	436	436	1	1
01jmwd	block1	37	space	289	289	289	1	1
01jmwd	block1	37	space	.	.	0	.	0
01jmwd	block1	74	untsheg	380	380	591	1	2
01jmwd	block1	74	untsheg	199	199	199	1	1
01jmwd	block1	74	untsheg	246	246	246	1	1
01jmwd	block1	30	normal	163	163	591	1	3
01jmwd	block1	30	normal	.	.	0	.	0
01jmwd	block1	30	normal	102	102	102	1	1
01jmwd	block1	70	untsheg	324	324	1614	1	5
01jmwd	block1	70	untsheg	.	.	0	.	0
01jmwd	block1	70	untsheg	202	202	202	1	1
01jmwd	block1	36	space	120	120	284	1	2
01jmwd	block1	36	space	257	257	257	1	1
01jmwd	block1	36	space	167	167	167	1	1
01jmwd	block1	43	space	220	220	416	1	2
01jmwd	block1	43	space	.	.	0	.	0
01jmwd	block1	43	space	.	.	0	.	0
01jmwd	block1	10	normal	178	178	178	1	1
01jmwd	block1	10	normal	146	146	146	1	1
01jmwd	block1	10	normal	214	214	214	1	1
01jmwd	block1	61	untsheg	239	239	828	1	3
01jmwd	block1	61	untsheg	328	328	906	1	3
01jmwd	block1	61	untsheg	298	298	298	1	1
01jmwd	block1	21	normal	251	251	251	1	1
01jmwd	block1	21	normal	249	249	498	1	2
01jmwd	block1	21	normal	350	350	350	1	1
01jmwd	block1	24	normal	320	320	320	1	1
01jmwd	block1	24	normal	268	268	268	1	1
01jmwd	block1	24	normal	356	356	356	1	1
01jmwd	block1	32	normal	.	.	0	.	0
01jmwd	block1	32	normal	282	282	282	1	1
01jmwd	block1	32	normal	.	.	0	.	0
01jmwd	block1	33	normal	265	265	265	1	1
01jmwd	block1	33	normal	.	.	0	.	0
01jmwd	block1	33	normal	179	179	179	1	1
01jmwd	block1	80	untsheg	227	227	227	1	1
01jmwd	block1	80	untsheg	333	333	333	1	1
01jmwd	block1	80	untsheg	87	87	87	1	1
01jmwd	block1	68	untsheg	378	378	378	1	1
01jmwd	block1	68	untsheg	523	523	523	1	1
01jmwd	block1	68	untsheg	207	448	448	2	2
01jmwd	block1	69	untsheg	211	211	403	1	2
01jmwd	block1	69	untsheg	208	208	208	1	1
01jmwd	block1	69	untsheg	127	127	127	1	1
01jmwd	block1	22	normal	211	211	594	1	3
01jmwd	block1	22	normal	361	361	565	1	2
01jmwd	block1	22	normal	192	584	584	2	2
01jmwd	block1	13	normal	.	.	0	.	0
01jmwd	block1	13	normal	91	91	347	1	2
01jmwd	block1	13	normal	216	216	440	1	2
01jmwd	block1	46	space	211	211	211	1	1
01jmwd	block1	46	space	120	120	120	1	1
01jmwd	block1	46	space	273	273	273	1	1
01jmwd	block1	42	space	235	235	235	1	1
01jmwd	block1	42	space	229	229	229	1	1
01jmwd	block1	42	space	.	.	0	.	0
01jmwd	block1	65	untsheg	163	163	697	1	4
01jmwd	block1	65	untsheg	393	393	393	1	1
01jmwd	block1	65	untsheg	164	164	164	1	1
01jmwd	block1	14	normal	195	195	195	1	1
01jmwd	block1	14	normal	.	.	0	.	0
01jmwd	block1	14	normal	198	198	198	1	1
04yzzm	block1	58	untsheg	192	192	192	1	1
04yzzm	block1	58	untsheg	241	485	485	2	2
04yzzm	block1	58	untsheg	.	.	0	.	0
04yzzm	block1	56	space	154	154	154	1	1
04yzzm	block1	56	space	.	.	0	.	0
04yzzm	block1	56	space	228	332	807	2	3
04yzzm	block1	68	untsheg	255	255	255	1	1
04yzzm	block1	68	untsheg	329	329	329	1	1
04yzzm	block1	68	untsheg	188	188	476	1	2
04yzzm	block1	45	space	141	141	440	1	2
04yzzm	block1	45	space	315	315	315	1	1
04yzzm	block1	45	space	267	267	267	1	1
04yzzm	block1	57	space	197	197	197	1	1
04yzzm	block1	57	space	156	156	156	1	1
04yzzm	block1	57	space	.	.	0	.	0
04yzzm	block1	64	untsheg	.	.	0	.	0
04yzzm	block1	64	untsheg	473	473	473	1	1
04yzzm	block1	64	untsheg	162	162	162	1	1
04yzzm	block1	24	normal	414	414	414	1	1
04yzzm	block1	24	normal	181	181	181	1	1
04yzzm	block1	24	normal	252	252	446	1	2
04yzzm	block1	50	space	200	200	394	1	2
04yzzm	block1	50	space	.	.	0	.	0
04yzzm	block1	50	space	178	178	178	1	1
04yzzm	block1	62	untsheg	.	.	0	.	0
04yzzm	block1	62	untsheg	.	.	0	.	0
04yzzm	block1	62	untsheg	614	614	614	1	1
04yzzm	block1	54	space	.	.	0	.	0
04yzzm	block1	54	space	.	.	0	.	0
04yzzm	block1	54	space	144	144	144	1	1
04yzzm	block1	13	normal	.	.	0	.	0
04yzzm	block1	13	normal	.	.	0	.	0
04yzzm	block1	13	normal	251	251	513	1	2
04yzzm	block1	73	untsheg	212	212	212	1	1
04yzzm	block1	73	untsheg	270	270	270	1	1
04yzzm	block1	73	untsheg	209	209	209	1	1
04yzzm	block1	27	normal	248	248	1409	1	5
04yzzm	block1	27	normal	401	401	1325	1	4
04yzzm	block1	27	normal	.	.	0	.	0
04yzzm	block1	80	untsheg	124	124	124	1	1
04yzzm	block1	80	untsheg	382	382	382	1	1
04yzzm	block1	80	untsheg	175	175	175	1	1
04yzzm	block1	78	untsheg	.	.	0	.	0
04yzzm	block1	78	untsheg	238	238	238	1	1
04yzzm	block1	78	untsheg	.	.	0	.	0
04yzzm	block1	16	normal	128	128	128	1	1
04yzzm	block1	16	normal	.	.	0	.	0
04yzzm	block1	16	normal	181	181	181	1	1
04yzzm	block1	77	untsheg	177	177	308	1	2
04yzzm	block1	77	untsheg	337	337	337	1	1
04yzzm	block1	77	untsheg	207	207	207	1	1
04yzzm	block1	44	space	174	174	174	1	1
04yzzm	block1	44	space	.	.	0	.	0
04yzzm	block1	44	space	169	169	169	1	1
04yzzm	block1	59	untsheg	.	.	0	.	0
04yzzm	block1	59	untsheg	98	504	504	2	2
04yzzm	block1	59	untsheg	215	215	215	1	1
04yzzm	block1	23	normal	165	165	165	1	1
04yzzm	block1	23	normal	.	.	0	.	0
04yzzm	block1	23	normal	321	321	321	1	1
04yzzm	block1	33	normal	171	171	171	1	1
04yzzm	block1	33	normal	210	210	210	1	1
04yzzm	block1	33	normal	174	174	174	1	1
04yzzm	block1	34	space	217	217	217	1	1
04yzzm	block1	34	space	.	.	0	.	0
04yzzm	block1	34	space	346	346	346	1	1
04yzzm	block1	75	untsheg	167	167	405	1	2
04yzzm	block1	75	untsheg	.	.	0	.	0
04yzzm	block1	75	untsheg	290	290	290	1	1
04yzzm	block1	21	normal	223	223	223	1	1
04yzzm	block1	21	normal	186	186	186	1	1
04yzzm	block1	21	normal	281	281	281	1	1
04yzzm	block1	76	untsheg	101	101	504	1	2
04yzzm	block1	76	untsheg	381	381	381	1	1
04yzzm	block1	76	untsheg	326	326	326	1	1
04yzzm	block1	61	untsheg	187	187	556	1	2
04yzzm	block1	61	untsheg	179	179	179	1	1
04yzzm	block1	61	untsheg	224	224	224	1	1
04yzzm	block1	14	normal	401	401	401	1	1
04yzzm	block1	14	normal	.	.	0	.	0
04yzzm	block1	14	normal	352	352	352	1	1
04yzzm	block1	29	normal	198	198	317	1	2
04yzzm	block1	29	normal	.	.	0	.	0
04yzzm	block1	29	normal	296	296	296	1	1
04yzzm	block1	15	normal	200	200	459	1	2
04yzzm	block1	15	normal	201	201	201	1	1
04yzzm	block1	15	normal	.	.	0	.	0
04yzzm	block1	43	space	148	148	836	1	3
04yzzm	block1	43	space	.	.	0	.	0
04yzzm	block1	43	space	262	262	473	1	2
04yzzm	block1	70	untsheg	273	273	273	1	1
04yzzm	block1	70	untsheg	151	310	310	2	2
04yzzm	block1	70	untsheg	320	320	320	1	1
04yzzm	block1	79	untsheg	295	295	295	1	1
04yzzm	block1	79	untsheg	.	.	0	.	0
04yzzm	block1	79	untsheg	237	237	237	1	1
04yzzm	block1	35	space	350	350	350	1	1
04yzzm	block1	35	space	.	.	0	.	0
04yzzm	block1	35	space	.	.	0	.	0
04yzzm	block1	19	normal	196	196	347	1	2
04yzzm	block1	19	normal	217	217	217	1	1
04yzzm	block1	19	normal	.	.	0	.	0
04yzzm	block1	63	untsheg	336	336	336	1	1
04yzzm	block1	63	untsheg	191	191	191	1	1
04yzzm	block1	63	untsheg	468	468	468	1	1
04yzzm	block1	22	normal	285	285	659	1	2
04yzzm	block1	22	normal	158	158	408	1	2
04yzzm	block1	22	normal	144	144	144	1	1
04yzzm	block1	37	space	299	299	299	1	1
04yzzm	block1	37	space	155	155	155	1	1
04yzzm	block1	37	space	130	130	130	1	1
04yzzm	block1	51	space	173	173	404	1	2
04yzzm	block1	51	space	211	211	348	1	2
04yzzm	block1	51	space	289	492	492	2	2
04yzzm	block1	25	normal	.	.	0	.	0
04yzzm	block1	25	normal	331	331	331	1	1
04yzzm	block1	25	normal	449	449	449	1	1
04yzzm	block1	67	untsheg	268	268	268	1	1
04yzzm	block1	67	untsheg	.	.	0	.	0
04yzzm	block1	67	untsheg	539	539	539	1	1
04yzzm	block1	72	untsheg	161	161	161	1	1
04yzzm	block1	72	untsheg	324	324	324	1	1
04yzzm	block1	72	untsheg	157	157	157	1	1
04yzzm	block1	38	space	.	.	0	.	0
04yzzm	block1	38	space	.	.	0	.	0
04yzzm	block1	38	space	242	242	242	1	1
04yzzm	block1	65	untsheg	177	177	561	1	2
04yzzm	block1	65	untsheg	217	217	510	1	3
04yzzm	block1	65	untsheg	369	369	595	1	2
04yzzm	block1	26	normal	211	211	609	1	3
04yzzm	block1	26	normal	131	332	332	2	2
04yzzm	block1	26	normal	389	389	389	1	1
04yzzm	block1	40	space	269	269	269	1	1
04yzzm	block1	40	space	210	210	210	1	1
04yzzm	block1	40	space	183	183	183	1	1
04yzzm	block1	12	normal	175	175	319	1	2
04yzzm	block1	12	normal	123	123	123	1	1
04yzzm	block1	12	normal	178	178	545	1	2
04yzzm	block1	49	space	158	158	158	1	1
04yzzm	block1	49	space	.	.	0	.	0
04yzzm	block1	49	space	196	196	196	1	1
04yzzm	block1	32	normal	.	.	0	.	0
04yzzm	block1	32	normal	202	202	202	1	1
04yzzm	block1	32	normal	355	355	355	1	1
04yzzm	block1	36	space	138	138	374	1	2
04yzzm	block1	36	space	139	139	139	1	1
04yzzm	block1	36	space	235	235	235	1	1
04yzzm	block1	10	normal	355	355	355	1	1
04yzzm	block1	10	normal	.	.	0	.	0
04yzzm	block1	10	normal	165	165	165	1	1
04yzzm	block1	55	space	.	.	0	.	0
04yzzm	block1	55	space	347	347	589	1	2
04yzzm	block1	55	space	361	361	576	1	2
04yzzm	block1	52	space	419	419	419	1	1
04yzzm	block1	52	space	305	305	305	1	1
04yzzm	block1	52	space	408	408	408	1	1
04yzzm	block1	48	space	224	224	224	1	1
04yzzm	block1	48	space	145	145	145	1	1
04yzzm	block1	48	space	.	.	0	.	0
04yzzm	block1	39	space	268	268	268	1	1
04yzzm	block1	39	space	.	.	0	.	0
04yzzm	block1	39	space	179	179	179	1	1
04yzzm	block1	18	normal	210	210	409	1	2
04yzzm	block1	18	normal	.	.	0	.	0
04yzzm	block1	18	normal	602	602	602	1	1
04yzzm	block1	81	untsheg	178	351	711	2	3
04yzzm	block1	81	untsheg	254	254	254	1	1
04yzzm	block1	81	untsheg	205	205	205	1	1
04yzzm	block1	66	untsheg	197	197	197	1	1
04yzzm	block1	66	untsheg	298	298	298	1	1
04yzzm	block1	66	untsheg	276	276	276	1	1
04yzzm	block1	11	normal	160	160	632	1	2
04yzzm	block1	11	normal	97	97	97	1	1
04yzzm	block1	11	normal	.	.	0	.	0
04yzzm	block1	30	normal	238	238	458	1	2
04yzzm	block1	30	normal	324	324	324	1	1
04yzzm	block1	30	normal	201	201	201	1	1
04yzzm	block1	53	space	217	217	217	1	1
04yzzm	block1	53	space	307	307	307	1	1
04yzzm	block1	53	space	228	379	379	2	2
04yzzm	block1	31	normal	.	.	0	.	0
04yzzm	block1	31	normal	81	81	81	1	1
04yzzm	block1	31	normal	.	.	0	.	0
04yzzm	block1	17	normal	.	.	0	.	0
04yzzm	block1	17	normal	.	.	0	.	0
04yzzm	block1	17	normal	.	.	0	.	0
04yzzm	block1	69	untsheg	369	369	369	1	1
04yzzm	block1	69	untsheg	209	209	209	1	1
04yzzm	block1	69	untsheg	144	144	144	1	1
07nmyz	block1	80	untsheg	210	210	210	1	1
07nmyz	block1	80	untsheg	575	575	575	1	1
07nmyz	block1	80	untsheg	328	730	730	2	2
07nmyz	block1	55	space	.	.	0	.	0
07nmyz	block1	55	space	.	.	0	.	0
07nmyz	block1	55	space	.	.	0	.	0
07nmyz	block1	25	normal	117	117	117	1	1
07nmyz	block1	25	normal	.	.	0	.	0
07nmyz	block1	25	normal	254	254	920	1	4
07nmyz	block1	30	normal	.	.	0	.	0
07nmyz	block1	30	normal	.	.	0	.	0
07nmyz	block1	30	normal	247	247	247	1	1
07nmyz	block1	33	normal	.	.	0	.	0
07nmyz	block1	33	normal	.	.	0	.	0
07nmyz	block1	33	normal	171	171	171	1	1
07nmyz	block1	34	space	242	242	556	1	2
07nmyz	block1	34	space	132	132	334	1	2
07nmyz	block1	34	space	103	103	103	1	1
07nmyz	block1	60	untsheg	242	242	242	1	1
07nmyz	block1	60	untsheg	.	.	0	.	0
07nmyz	block1	60	untsheg	175	368	368	2	2
07nmyz	block1	37	space	249	249	456	1	2
07nmyz	block1	37	space	296	296	717	1	2
07nmyz	block1	37	space	251	251	414	1	2
07nmyz	block1	71	untsheg	481	991	1171	2	3
07nmyz	block1	71	untsheg	.	.	0	.	0
07nmyz	block1	71	untsheg	366	607	796	2	3
07nmyz	block1	42	space	101	101	101	1	1
07nmyz	block1	42	space	.	.	0	.	0
07nmyz	block1	42	space	222	222	222	1	1
07nmyz	block1	48	space	132	132	132	1	1
07nmyz	block1	48	space	345	345	1032	1	3
07nmyz	block1	48	space	175	175	324	1	2
07nmyz	block1	81	untsheg	340	340	530	1	2
07nmyz	block1	81	untsheg	501	906	906	3	3
07nmyz	block1	81	untsheg	192	192	416	1	3
07nmyz	block1	29	normal	463	463	659	1	2
07nmyz	block1	29	normal	92	92	335	1	2
07nmyz	block1	29	normal	236	236	918	1	4
07nmyz	block1	10	normal	351	351	351	1	1
07nmyz	block1	10	normal	.	.	0	.	0
07nmyz	block1	10	normal	.	.	0	.	0
07nmyz	block1	75	untsheg	272	272	931	1	3
07nmyz	block1	75	untsheg	.	.	0	.	0
07nmyz	block1	75	untsheg	.	.	0	.	0
07nmyz	block1	79	untsheg	219	461	651	2	3
07nmyz	block1	79	untsheg	94	188	188	2	2
07nmyz	block1	79	untsheg	137	262	424	2	3
07nmyz	block1	39	space	.	.	0	.	0
07nmyz	block1	39	space	.	.	0	.	0
07nmyz	block1	39	space	159	159	501	1	2
07nmyz	block1	17	normal	230	230	789	1	2
07nmyz	block1	17	normal	211	211	682	1	2
07nmyz	block1	17	normal	253	253	253	1	1
07nmyz	block1	54	space	.	.	0	.	0
07nmyz	block1	54	space	128	128	128	1	1
07nmyz	block1	54	space	136	136	136	1	1
07nmyz	block1	22	normal	.	.	0	.	0
07nmyz	block1	22	normal	474	474	474	1	1
07nmyz	block1	22	normal	239	239	239	1	1
07nmyz	block1	18	normal	161	272	680	2	4
07nmyz	block1	18	normal	.	.	0	.	0
07nmyz	block1	18	normal	.	.	0	.	0
07nmyz	block1	41	space	436	436	436	1	1
07nmyz	block1	41	space	.	.	0	.	0
07nmyz	block1	41	space	363	363	363	1	1
07nmyz	block1	47	space	142	326	326	2	2
07nmyz	block1	47	space	269	269	269	1	1
07nmyz	block1	47	space	110	110	110	1	1
07nmyz	block1	35	space	329	329	425	1	2
07nmyz	block1	35	space	.	.	0	.	0
07nmyz	block1	35	space	259	259	259	1	1
07nmyz	block1	31	normal	281	281	919	1	3
07nmyz	block1	31	normal	319	319	467	1	2
07nmyz	block1	31	normal	.	.	0	.	0
07nmyz	block1	12	normal	162	162	578	1	3
07nmyz	block1	12	normal	256	256	726	1	3
07nmyz	block1	12	normal	81	81	230	1	2
07nmyz	block1	43	space	251	251	251	1	1
07nmyz	block1	43	space	246	246	246	1	1
07nmyz	block1	43	space	.	.	0	.	0
07nmyz	block1	61	untsheg	180	180	574	1	2
07nmyz	block1	61	untsheg	110	413	413	2	2
07nmyz	block1	61	untsheg	148	148	148	1	1
07nmyz	block1	32	normal	305	305	305	1	1
07nmyz	block1	32	normal	235	235	235	1	1
07nmyz	block1	32	normal	.	.	0	.	0
07nmyz	block1	65	untsheg	759	759	1396	1	3
07nmyz	block1	65	untsheg	122	122	122	1	1
07nmyz	block1	65	untsheg	.	.	0	.	0
07nmyz	block1	14	normal	288	288	288	1	1
07nmyz	block1	14	normal	.	.	0	.	0
07nmyz	block1	14	normal	107	107	107	1	1
07nmyz	block1	45	space	82	236	236	2	2
07nmyz	block1	45	space	317	317	317	1	1
07nmyz	block1	45	space	224	224	224	1	1
07nmyz	block1	74	untsheg	225	225	950	1	4
07nmyz	block1	74	untsheg	263	263	1339	1	6
07nmyz	block1	74	untsheg	212	212	864	1	4
07nmyz	block1	27	normal	378	378	564	1	2
07nmyz	block1	27	normal	.	.	0	.	0
07nmyz	block1	27	normal	377	377	377	1	1
07nmyz	block1	51	space	124	243	941	2	4
07nmyz	block1	51	space	224	224	552	1	3
07nmyz	block1	51	space	158	158	158	1	1
07nmyz	block1	73	untsheg	246	246	246	1	1
07nmyz	block1	73	untsheg	252	252	515	1	2
07nmyz	block1	73	untsheg	157	157	430	1	2
07nmyz	block1	67	untsheg	256	256	562	1	3
07nmyz	block1	67	untsheg	200	200	200	1	1
07nmyz	block1	67	untsheg	105	105	105	1	1
07nmyz	block1	62	untsheg	351	351	351	1	1
07nmyz	block1	62	untsheg	434	434	434	1	1
07nmyz	block1	62	untsheg	151	151	622	1	3
07nmyz	block1	64	untsheg	265	265	265	1	1
07nmyz	block1	64	untsheg	215	215	562	1	2
07nmyz	block1	64	untsheg	215	397	1082	2	4
07nmyz	block1	69	untsheg	300	300	1084	1	4
07nmyz	block1	69	untsheg	225	371	371	2	2
07nmyz	block1	69	untsheg	.	.	0	.	0
07nmyz	block1	40	space	490	490	806	1	3
07nmyz	block1	40	space	.	.	0	.	0
07nmyz	block1	40	space	164	164	295	1	2
07nmyz	block1	57	space	241	241	241	1	1
07nmyz	block1	57	space	311	311	311	1	1
07nmyz	block1	57	space	170	170	170	1	1
07nmyz	block1	72	untsheg	102	102	102	1	1
07nmyz	block1	72	untsheg	.	.	0	.	0
07nmyz	block1	72	untsheg	240	240	240	1	1
07nmyz	block1	77	untsheg	354	467	1028	2	5
07nmyz	block1	77	untsheg	238	238	238	1	1
07nmyz	block1	77	untsheg	220	220	869	1	3
07nmyz	block1	16	normal	516	516	516	1	1
07nmyz	block1	16	normal	275	275	275	1	1
07nmyz	block1	16	normal	87	87	87	1	1
07nmyz	block1	15	normal	103	263	263	2	2
07nmyz	block1	15	normal	.	.	0	.	0
07nmyz	block1	15	normal	250	250	250	1	1
07nmyz	block1	44	space	.	.	0	.	0
07nmyz	block1	44	space	.	.	0	.	0
07nmyz	block1	44	space	282	282	282	1	1
07nmyz	block1	46	space	100	100	197	1	2
07nmyz	block1	46	space	.	.	0	.	0
07nmyz	block1	46	space	133	133	308	1	2
07nmyz	block1	49	space	204	204	204	1	1
07nmyz	block1	49	space	238	238	451	1	2
07nmyz	block1	49	space	332	332	711	1	3
07nmyz	block1	63	untsheg	322	322	322	1	1
07nmyz	block1	63	untsheg	155	258	258	2	2
07nmyz	block1	63	untsheg	218	218	218	1	1
07nmyz	block1	20	normal	234	234	790	1	4
07nmyz	block1	20	normal	.	.	0	.	0
07nmyz	block1	20	normal	284	514	514	2	2
07nmyz	block1	24	normal	190	190	628	1	3
07nmyz	block1	24	normal	134	134	134	1	1
07nmyz	block1	24	normal	.	.	0	.	0
07nmyz	block1	26	normal	213	213	782	1	3
07nmyz	block1	26	normal	.	.	0	.	0
07nmyz	block1	26	normal	255	255	255	1	1
07nmyz	block1	70	untsheg	84	194	194	2	2
07nmyz	block1	70	untsheg	141	141	141	1	1
07nmyz	block1	70	untsheg	224	224	224	1	1
07nmyz	block1	11	normal	.	.	0	.	0
07nmyz	block1	11	normal	.	.	0	.	0
07nmyz	block1	11	normal	86	86	86	1	1
07nmyz	block1	38	space	.	.	0	.	0
07nmyz	block1	38	space	193	193	193	1	1
07nmyz	block1	38	space	.	.	0	.	0
07nmyz	block1	56	space	193	193	498	1	3
07nmyz	block1	56	space	242	242	242	1	1
07nmyz	block1	56	space	303	388	604	2	3
07nmyz	block1	28	normal	.	.	0	.	0
07nmyz	block1	28	normal	.	.	0	.	0
07nmyz	block1	28	normal	.	.	0	.	0
07nmyz	block1	23	normal	174	174	174	1	1
07nmyz	block1	23	normal	.	.	0	.	0
07nmyz	block1	23	normal	174	174	174	1	1
07nmyz	block1	58	untsheg	321	438	438	2	2
07nmyz	block1	58	untsheg	495	495	495	1	1
07nmyz	block1	58	untsheg	104	104	104	1	1
07nmyz	block1	59	untsheg	90	90	90	1	1
07nmyz	block1	59	untsheg	254	254	1036	1	4
07nmyz	block1	59	untsheg	196	196	1204	1	5
07nmyz	block1	53	space	141	141	285	1	2
07nmyz	block1	53	space	.	.	0	.	0
07nmyz	block1	53	space	176	176	565	1	2
07nmyz	block1	66	untsheg	88	88	88	1	1
07nmyz	block1	66	untsheg	.	.	0	.	0
07nmyz	block1	66	untsheg	.	.	0	.	0
07nmyz	block1	76	untsheg	.	.	0	.	0
07nmyz	block1	76	untsheg	.	.	0	.	0
07nmyz	block1	76	untsheg	.	.	0	.	0
07nmyz	block1	36	space	93	93	93	1	1
07nmyz	block1	36	space	.	.	0	.	0
07nmyz	block1	36	space	.	.	0	.	0
07nmyz	block1	50	space	.	.	0	.	0
07nmyz	block1	50	space	.	.	0	.	0
07nmyz	block1	50	space	.	.	0	.	0
07nmyz	block1	21	normal	256	256	256	1	1
07nmyz	block1	21	normal	127	127	302	1	2
07nmyz	block1	21	normal	.	.	0	.	0
07nmyz	block1	68	untsheg	137	341	341	2	2
07nmyz	block1	68	untsheg	.	.	0	.	0
07nmyz	block1	68	untsheg	97	97	97	1	1
07nmyz	block1	19	normal	394	394	531	1	2
07nmyz	block1	19	normal	.	.	0	.	0
07nmyz	block1	19	normal	.	.	0	.	0
07nmyz	block1	78	untsheg	167	167	167	1	1
07nmyz	block1	78	untsheg	92	92	92	1	1
07nmyz	block1	78	untsheg	.	.	0	.	0
07nmyz	block1	13	normal	473	473	473	1	1
07nmyz	block1	13	normal	.	.	0	.	0
07nmyz	block1	13	normal	.	.	0	.	0
07nmyz	block1	52	space	212	524	640	2	3
07nmyz	block1	52	space	.	.	0	.	0
07nmyz	block1	52	space	.	.	0	.	0
10dj	block1	30	normal	244	244	1100	1	3
10dj	block1	30	normal	279	279	563	1	2
10dj	block1	30	normal	372	372	826	1	2
10dj	block1	27	normal	420	696	1248	2	4
10dj	block1	27	normal	308	308	650	1	2
10dj	block1	27	normal	324	324	1146	1	4
10dj	block1	70	untsheg	622	622	2478	1	6
10dj	block1	70	untsheg	536	536	1168	1	5
10dj	block1	70	untsheg	210	210	441	1	2
10dj	block1	15	normal	496	496	789	1	2
10dj	block1	15	normal	251	251	251	1	1
10dj	block1	15	normal	282	282	833	1	3
10dj	block1	34	space	278	278	833	1	3
10dj	block1	34	space	211	211	664	1	2
10dj	block1	34	space	362	362	362	1	1
10dj	block1	19	normal	485	596	1413	2	4
10dj	block1	19	normal	225	225	1142	1	4
10dj	block1	19	normal	223	223	1627	1	5
10dj	block1	55	space	355	355	908	1	3
10dj	block1	55	space	432	432	2363	1	5
10dj	block1	55	space	238	238	238	1	1
10dj	block1	56	space	319	2181	2181	4	4
10dj	block1	56	space	192	192	747	1	3
10dj	block1	56	space	258	258	258	1	1
10dj	block1	45	space	228	575	1956	2	7
10dj	block1	45	space	281	458	458	2	2
10dj	block1	45	space	233	233	1198	1	3
10dj	block1	28	normal	489	746	2006	2	6
10dj	block1	28	normal	289	289	1106	1	3
10dj	block1	28	normal	718	718	1297	1	2
10dj	block1	63	untsheg	364	364	1659	1	6
10dj	block1	63	untsheg	256	256	1442	1	5
10dj	block1	63	untsheg	298	298	1891	1	5
10dj	block1	80	untsheg	436	436	1022	1	2
10dj	block1	80	untsheg	391	391	3040	1	7
10dj	block1	80	untsheg	118	118	1211	1	4
10dj	block1	65	untsheg	666	666	1716	1	3
10dj	block1	65	untsheg	484	868	1199	2	3
10dj	block1	65	untsheg	293	293	919	1	3
10dj	block1	33	normal	666	666	3367	1	9
10dj	block1	33	normal	183	323	1430	2	6
10dj	block1	33	normal	266	266	266	1	1
10dj	block1	76	untsheg	512	512	1197	1	3
10dj	block1	76	untsheg	192	192	993	1	4
10dj	block1	76	untsheg	623	623	1409	1	3
10dj	block1	43	space	.	.	0	.	0
10dj	block1	43	space	287	287	287	1	1
10dj	block1	43	space	289	289	289	1	1
10dj	block1	39	space	187	187	1371	1	5
10dj	block1	39	space	336	336	569	1	2
10dj	block1	39	space	174	174	814	1	4
10dj	block1	31	normal	476	476	1848	1	5
10dj	block1	31	normal	353	353	1304	1	4
10dj	block1	31	normal	255	255	1282	1	4
10dj	block1	25	normal	364	364	490	1	2
10dj	block1	25	normal	402	402	1088	1	3
10dj	block1	25	normal	364	364	364	1	1
10dj	block1	67	untsheg	195	195	893	1	3
10dj	block1	67	untsheg	253	253	1067	1	4
10dj	block1	67	untsheg	399	399	1544	1	4
10dj	block1	50	space	388	388	962	1	3
10dj	block1	50	space	186	455	455	2	2
10dj	block1	50	space	527	527	527	1	1
10dj	block1	37	space	284	284	1231	1	3
10dj	block1	37	space	.	.	0	.	0
10dj	block1	37	space	.	.	0	.	0
10dj	block1	71	untsheg	541	541	2931	1	8
10dj	block1	71	untsheg	543	543	891	1	2
10dj	block1	71	untsheg	252	252	1210	1	4
10dj	block1	35	space	465	465	1482	1	4
10dj	block1	35	space	.	.	0	.	0
10dj	block1	35	space	142	240	475	2	3
10dj	block1	68	untsheg	361	790	1691	2	5
10dj	block1	68	untsheg	360	360	2578	1	9
10dj	block1	68	untsheg	467	467	2729	1	7
10dj	block1	10	normal	462	462	1698	1	6
10dj	block1	10	normal	303	303	1261	1	4
10dj	block1	10	normal	424	659	1620	2	4
10dj	block1	42	space	186	186	1933	1	5
10dj	block1	42	space	333	333	754	1	3
10dj	block1	42	space	315	315	787	1	3
10dj	block1	59	untsheg	403	403	1407	1	5
10dj	block1	59	untsheg	369	369	2372	1	6
10dj	block1	59	untsheg	203	203	1115	1	4
10dj	block1	22	normal	153	153	848	1	3
10dj	block1	22	normal	257	257	569	1	2
10dj	block1	22	normal	252	498	498	2	2
10dj	block1	52	space	366	366	366	1	1
10dj	block1	52	space	251	251	640	1	3
10dj	block1	52	space	186	186	1135	1	4
10dj	block1	51	space	245	245	5880	1	14
10dj	block1	51	space	130	130	725	1	4
10dj	block1	51	space	242	242	894	1	3
10dj	block1	81	untsheg	338	338	1258	1	5
10dj	block1	81	untsheg	422	422	637	1	2
10dj	block1	81	untsheg	250	250	1675	1	4
10dj	block1	36	space	312	312	855	1	3
10dj	block1	36	space	170	170	1822	1	4
10dj	block1	36	space	261	261	627	1	3
10dj	block1	29	normal	247	977	1828	3	6
10dj	block1	29	normal	271	271	643	1	3
10dj	block1	29	normal	360	360	878	1	3
10dj	block1	78	untsheg	274	274	1910	1	6
10dj	block1	78	untsheg	314	314	1305	1	4
10dj	block1	78	untsheg	601	601	3126	1	7
10dj	block1	41	space	329	329	2306	1	6
10dj	block1	41	space	523	523	1214	1	3
10dj	block1	41	space	209	209	209	1	1
10dj	block1	72	untsheg	356	356	356	1	1
10dj	block1	72	untsheg	251	251	251	1	1
10dj	block1	72	untsheg	319	319	319	1	1
10dj	block1	58	untsheg	291	291	2114	1	4
10dj	block1	58	untsheg	162	162	872	1	3
10dj	block1	58	untsheg	219	219	219	1	1
10dj	block1	69	untsheg	336	336	692	1	3
10dj	block1	69	untsheg	421	421	2656	1	7
10dj	block1	69	untsheg	228	228	722	1	4
10dj	block1	46	space	.	.	0	.	0
10dj	block1	46	space	389	389	389	1	1
10dj	block1	46	space	455	455	725	1	2
10dj	block1	40	space	594	594	956	1	2
10dj	block1	40	space	310	310	310	1	1
10dj	block1	40	space	277	277	984	1	3
10dj	block1	79	untsheg	665	665	1727	1	3
10dj	block1	79	untsheg	129	129	284	1	2
10dj	block1	79	untsheg	255	255	441	1	2
10dj	block1	26	normal	308	308	1050	1	3
10dj	block1	26	normal	.	.	0	.	0
10dj	block1	26	normal	395	395	1391	1	3
10dj	block1	14	normal	516	516	846	1	2
10dj	block1	14	normal	414	414	414	1	1
10dj	block1	14	normal	175	175	175	1	1
10dj	block1	20	normal	443	443	1205	1	4
10dj	block1	20	normal	234	234	601	1	2
10dj	block1	20	normal	265	265	446	1	2
10dj	block1	62	untsheg	280	280	581	1	2
10dj	block1	62	untsheg	630	630	1082	1	2
10dj	block1	62	untsheg	476	476	1721	1	4
10dj	block1	66	untsheg	234	234	1251	1	5
10dj	block1	66	untsheg	400	400	538	1	2
10dj	block1	66	untsheg	266	743	1230	3	4
10dj	block1	21	normal	450	450	1368	1	4
10dj	block1	21	normal	496	496	1029	1	3
10dj	block1	21	normal	209	209	209	1	1
10dj	block1	54	space	314	314	595	1	2
10dj	block1	54	space	331	331	331	1	1
10dj	block1	54	space	.	.	0	.	0
10dj	block1	48	space	201	201	465	1	2
10dj	block1	48	space	185	185	1115	1	3
10dj	block1	48	space	514	514	917	1	2
10dj	block1	12	normal	300	300	912	1	3
10dj	block1	12	normal	.	.	0	.	0
10dj	block1	12	normal	457	457	745	1	2
10dj	block1	18	normal	462	462	1135	1	3
10dj	block1	18	normal	287	287	448	1	2
10dj	block1	18	normal	173	173	486	1	2
10dj	block1	60	untsheg	293	293	844	1	3
10dj	block1	60	untsheg	186	186	186	1	1
10dj	block1	60	untsheg	491	491	2391	1	6
10dj	block1	75	untsheg	118	118	118	1	1
10dj	block1	75	untsheg	485	485	1326	1	2
10dj	block1	75	untsheg	370	370	716	1	2
10dj	block1	49	space	355	355	578	1	2
10dj	block1	49	space	314	314	1261	1	4
10dj	block1	49	space	.	.	0	.	0
10dj	block1	64	untsheg	380	380	380	1	1
10dj	block1	64	untsheg	171	171	171	1	1
10dj	block1	64	untsheg	.	.	0	.	0
10dj	block1	73	untsheg	352	352	1249	1	4
10dj	block1	73	untsheg	114	114	375	1	2
10dj	block1	73	untsheg	.	.	0	.	0
10dj	block1	77	untsheg	186	186	1272	1	4
10dj	block1	77	untsheg	496	496	952	1	3
10dj	block1	77	untsheg	722	722	1003	1	2
10dj	block1	53	space	310	310	668	1	2
10dj	block1	53	space	475	475	1146	1	3
10dj	block1	53	space	419	419	1238	1	4
10dj	block1	32	normal	447	447	923	1	2
10dj	block1	32	normal	162	162	162	1	1
10dj	block1	32	normal	184	184	184	1	1
10dj	block1	13	normal	532	532	842	1	2
10dj	block1	13	normal	346	346	346	1	1
10dj	block1	13	normal	527	527	527	1	1
10dj	block1	44	space	.	.	0	.	0
10dj	block1	44	space	.	.	0	.	0
10dj	block1	44	space	.	.	0	.	0
10dj	block1	23	normal	257	257	519	1	2
10dj	block1	23	normal	298	298	775	1	2
10dj	block1	23	normal	183	183	183	1	1
10dj	block1	24	normal	284	284	284	1	1
10dj	block1	24	normal	313	313	313	1	1
10dj	block1	24	normal	499	499	1428	1	4
10dj	block1	38	space	339	339	339	1	1
10dj	block1	38	space	510	510	838	1	2
10dj	block1	38	space	.	.	0	.	0
10dj	block1	57	space	385	385	680	1	2
10dj	block1	57	space	.	.	0	.	0
10dj	block1	57	space	231	231	687	1	2
10dj	block1	16	normal	268	268	833	1	3
10dj	block1	16	normal	233	233	233	1	1
10dj	block1	16	normal	350	350	350	1	1
10dj	block1	74	untsheg	488	488	1347	1	3
10dj	block1	74	untsheg	565	565	1768	1	5
10dj	block1	74	untsheg	298	298	529	1	2
10dj	block1	47	space	201	201	527	1	2
10dj	block1	47	space	489	489	1336	1	3
10dj	block1	47	space	302	302	302	1	1
10dj	block1	11	normal	212	212	832	1	4
10dj	block1	11	normal	223	223	223	1	1
10dj	block1	11	normal	232	232	591	1	2
10dj	block1	17	normal	409	409	958	1	3
10dj	block1	17	normal	344	344	928	1	3
10dj	block1	17	normal	198	198	198	1	1
13sldj	block1	43	space	368	368	574	1	2
13sldj	block1	43	space	.	.	0	.	0
13sldj	block1	43	space	.	.	0	.	0
13sldj	block1	36	space	278	278	278	1	1
13sldj	block1	36	space	204	204	204	1	1
13sldj	block1	36	space	.	.	0	.	0
13sldj	block1	63	untsheg	350	350	350	1	1
13sldj	block1	63	untsheg	.	.	0	.	0
13sldj	block1	63	untsheg	257	257	257	1	1
13sldj	block1	51	space	170	170	170	1	1
13sldj	block1	51	space	292	292	292	1	1
13sldj	block1	51	space	286	467	467	2	2
13sldj	block1	16	normal	212	212	456	1	2
13sldj	block1	16	normal	211	211	211	1	1
13sldj	block1	16	normal	234	234	234	1	1
13sldj	block1	23	normal	289	766	766	3	3
13sldj	block1	23	normal	223	223	223	1	1
13sldj	block1	23	normal	220	220	220	1	1
13sldj	block1	11	normal	244	244	244	1	1
13sldj	block1	11	normal	252	252	252	1	1
13sldj	block1	11	normal	.	.	0	.	0
13sldj	block1	76	untsheg	123	123	374	1	3
13sldj	block1	76	untsheg	486	486	596	1	2
13sldj	block1	76	untsheg	.	.	0	.	0
13sldj	block1	46	space	270	270	425	1	2
13sldj	block1	46	space	186	186	396	1	2
13sldj	block1	46	space	.	.	0	.	0
13sldj	block1	74	untsheg	268	268	268	1	1
13sldj	block1	74	untsheg	.	.	0	.	0
13sldj	block1	74	untsheg	108	108	108	1	1
13sldj	block1	18	normal	244	244	561	1	2
13sldj	block1	18	normal	.	.	0	.	0
13sldj	block1	18	normal	.	.	0	.	0
13sldj	block1	70	untsheg	149	149	839	1	3
13sldj	block1	70	untsheg	257	257	257	1	1
13sldj	block1	70	untsheg	279	546	546	2	2
13sldj	block1	68	untsheg	296	296	296	1	1
13sldj	block1	68	untsheg	346	346	346	1	1
13sldj	block1	68	untsheg	309	309	309	1	1
13sldj	block1	72	untsheg	.	.	0	.	0
13sldj	block1	72	untsheg	.	.	0	.	0
13sldj	block1	72	untsheg	.	.	0	.	0
13sldj	block1	12	normal	178	178	178	1	1
13sldj	block1	12	normal	297	297	489	1	2
13sldj	block1	12	normal	112	112	204	1	2
13sldj	block1	24	normal	.	.	0	.	0
13sldj	block1	24	normal	120	120	120	1	1
13sldj	block1	24	normal	213	213	213	1	1
13sldj	block1	44	space	216	216	216	1	1
13sldj	block1	44	space	209	209	209	1	1
13sldj	block1	44	space	.	.	0	.	0
13sldj	block1	33	normal	.	.	0	.	0
13sldj	block1	33	normal	.	.	0	.	0
13sldj	block1	33	normal	207	207	207	1	1
13sldj	block1	81	untsheg	341	341	341	1	1
13sldj	block1	81	untsheg	177	177	412	1	2
13sldj	block1	81	untsheg	.	.	0	.	0
13sldj	block1	60	untsheg	.	.	0	.	0
13sldj	block1	60	untsheg	342	342	490	1	2
13sldj	block1	60	untsheg	243	243	243	1	1
13sldj	block1	29	normal	316	316	316	1	1
13sldj	block1	29	normal	224	224	555	1	2
13sldj	block1	29	normal	.	.	0	.	0
13sldj	block1	62	untsheg	.	.	0	.	0
13sldj	block1	62	untsheg	314	314	314	1	1
13sldj	block1	62	untsheg	244	244	525	1	2
13sldj	block1	28	normal	163	163	163	1	1
13sldj	block1	28	normal	.	.	0	.	0
13sldj	block1	28	normal	194	194	194	1	1
13sldj	block1	10	normal	91	91	91	1	1
13sldj	block1	10	normal	172	172	172	1	1
13sldj	block1	10	normal	246	246	246	1	1
13sldj	block1	38	space	161	161	161	1	1
13sldj	block1	38	space	155	155	155	1	1
13sldj	block1	38	space	446	446	446	1	1
13sldj	block1	61	untsheg	416	416	416	1	1
13sldj	block1	61	untsheg	297	297	297	1	1
13sldj	block1	61	untsheg	.	.	0	.	0
13sldj	block1	69	untsheg	191	191	333	1	2
13sldj	block1	69	untsheg	282	282	282	1	1
13sldj	block1	69	untsheg	249	249	249	1	1
13sldj	block1	54	space	185	185	185	1	1
13sldj	block1	54	space	90	90	90	1	1
13sldj	block1	54	space	.	.	0	.	0
13sldj	block1	64	untsheg	224	224	550	1	2
13sldj	block1	64	untsheg	341	341	341	1	1
13sldj	block1	64	untsheg	170	407	712	2	3
13sldj	block1	45	space	285	285	285	1	1
13sldj	block1	45	space	214	214	214	1	1
13sldj	block1	45	space	275	275	275	1	1
13sldj	block1	75	untsheg	168	168	168	1	1
13sldj	block1	75	untsheg	283	283	283	1	1
13sldj	block1	75	untsheg	280	280	280	1	1
13sldj	block1	55	space	207	207	207	1	1
13sldj	block1	55	space	215	215	396	1	2
13sldj	block1	55	space	305	305	305	1	1
13sldj	block1	49	space	148	148	424	1	2
13sldj	block1	49	space	89	89	89	1	1
13sldj	block1	49	space	.	.	0	.	0
13sldj	block1	79	untsheg	269	269	269	1	1
13sldj	block1	79	untsheg	285	285	285	1	1
13sldj	block1	79	untsheg	272	272	272	1	1
13sldj	block1	50	space	.	.	0	.	0
13sldj	block1	50	space	.	.	0	.	0
13sldj	block1	50	space	233	233	233	1	1
13sldj	block1	22	normal	265	265	265	1	1
13sldj	block1	22	normal	474	474	474	1	1
13sldj	block1	22	normal	.	.	0	.	0
13sldj	block1	13	normal	.	.	0	.	0
13sldj	block1	13	normal	334	334	334	1	1
13sldj	block1	13	normal	242	242	629	1	3
13sldj	block1	27	normal	287	287	287	1	1
13sldj	block1	27	normal	538	538	857	1	2
13sldj	block1	27	normal	219	219	219	1	1
13sldj	block1	20	normal	226	226	226	1	1
13sldj	block1	20	normal	417	417	417	1	1
13sldj	block1	20	normal	.	.	0	.	0
13sldj	block1	31	normal	.	.	0	.	0
13sldj	block1	31	normal	237	237	237	1	1
13sldj	block1	31	normal	326	326	326	1	1
13sldj	block1	57	space	225	225	483	1	2
13sldj	block1	57	space	248	248	248	1	1
13sldj	block1	57	space	342	342	342	1	1
13sldj	block1	67	untsheg	455	798	1117	2	3
13sldj	block1	67	untsheg	83	83	83	1	1
13sldj	block1	67	untsheg	205	205	205	1	1
13sldj	block1	32	normal	191	191	530	1	3
13sldj	block1	32	normal	331	331	331	1	1
13sldj	block1	32	normal	147	147	147	1	1
13sldj	block1	73	untsheg	160	803	803	3	3
13sldj	block1	73	untsheg	259	259	259	1	1
13sldj	block1	73	untsheg	245	245	245	1	1
13sldj	block1	34	space	199	199	534	1	2
13sldj	block1	34	space	.	.	0	.	0
13sldj	block1	34	space	232	232	464	1	2
13sldj	block1	47	space	236	236	236	1	1
13sldj	block1	47	space	362	362	548	1	2
13sldj	block1	47	space	360	360	360	1	1
13sldj	block1	42	space	.	.	0	.	0
13sldj	block1	42	space	.	.	0	.	0
13sldj	block1	42	space	.	.	0	.	0
13sldj	block1	15	normal	88	88	88	1	1
13sldj	block1	15	normal	261	261	261	1	1
13sldj	block1	15	normal	255	396	677	2	3
13sldj	block1	39	space	297	297	600	1	2
13sldj	block1	39	space	262	262	262	1	1
13sldj	block1	39	space	.	.	0	.	0
13sldj	block1	58	untsheg	170	376	376	2	2
13sldj	block1	58	untsheg	215	215	215	1	1
13sldj	block1	58	untsheg	412	412	412	1	1
13sldj	block1	71	untsheg	127	127	1075	1	5
13sldj	block1	71	untsheg	.	.	0	.	0
13sldj	block1	71	untsheg	.	.	0	.	0
13sldj	block1	53	space	362	506	506	2	2
13sldj	block1	53	space	212	212	212	1	1
13sldj	block1	53	space	297	297	297	1	1
13sldj	block1	17	normal	214	214	214	1	1
13sldj	block1	17	normal	379	379	379	1	1
13sldj	block1	17	normal	416	416	416	1	1
13sldj	block1	14	normal	.	.	0	.	0
13sldj	block1	14	normal	209	209	209	1	1
13sldj	block1	14	normal	.	.	0	.	0
13sldj	block1	65	untsheg	177	177	177	1	1
13sldj	block1	65	untsheg	338	338	338	1	1
13sldj	block1	65	untsheg	244	244	244	1	1
13sldj	block1	52	space	323	323	323	1	1
13sldj	block1	52	space	.	.	0	.	0
13sldj	block1	52	space	147	147	147	1	1
13sldj	block1	66	untsheg	302	302	302	1	1
13sldj	block1	66	untsheg	133	133	133	1	1
13sldj	block1	66	untsheg	.	.	0	.	0
13sldj	block1	40	space	257	257	459	1	2
13sldj	block1	40	space	.	.	0	.	0
13sldj	block1	40	space	404	404	404	1	1
13sldj	block1	80	untsheg	361	361	361	1	1
13sldj	block1	80	untsheg	94	94	248	1	2
13sldj	block1	80	untsheg	277	277	446	1	2
13sldj	block1	78	untsheg	175	370	370	2	2
13sldj	block1	78	untsheg	256	256	256	1	1
13sldj	block1	78	untsheg	197	197	197	1	1
13sldj	block1	77	untsheg	.	.	0	.	0
13sldj	block1	77	untsheg	231	231	231	1	1
13sldj	block1	77	untsheg	225	225	225	1	1
13sldj	block1	56	space	81	81	81	1	1
13sldj	block1	56	space	357	357	357	1	1
13sldj	block1	56	space	302	302	535	1	2
13sldj	block1	26	normal	135	135	135	1	1
13sldj	block1	26	normal	.	.	0	.	0
13sldj	block1	26	normal	272	272	272	1	1
13sldj	block1	48	space	.	.	0	.	0
13sldj	block1	48	space	253	253	253	1	1
13sldj	block1	48	space	208	208	208	1	1
13sldj	block1	59	untsheg	426	581	581	2	2
13sldj	block1	59	untsheg	208	208	387	1	2
13sldj	block1	59	untsheg	212	212	212	1	1
13sldj	block1	30	normal	224	224	224	1	1
13sldj	block1	30	normal	.	.	0	.	0
13sldj	block1	30	normal	.	.	0	.	0
13sldj	block1	25	normal	112	112	431	1	2
13sldj	block1	25	normal	162	162	323	1	2
13sldj	block1	25	normal	.	.	0	.	0
16sljn	block1	31	normal	286	286	730	1	2
16sljn	block1	31	normal	246	246	246	1	1
16sljn	block1	31	normal	460	460	460	1	1
16sljn	block1	53	space	257	257	970	1	3
16sljn	block1	53	space	396	396	396	1	1
16sljn	block1	53	space	278	572	572	2	2
16sljn	block1	17	normal	231	231	1357	1	6
16sljn	block1	17	normal	186	186	546	1	2
16sljn	block1	17	normal	238	238	238	1	1
16sljn	block1	15	normal	190	190	539	1	2
16sljn	block1	15	normal	186	186	699	1	3
16sljn	block1	15	normal	374	374	674	1	2
16sljn	block1	80	untsheg	204	577	2893	2	8
16sljn	block1	80	untsheg	538	538	1043	1	2
16sljn	block1	80	untsheg	420	420	1600	1	6
16sljn	block1	46	space	401	401	622	1	2
16sljn	block1	46	space	245	245	245	1	1
16sljn	block1	46	space	378	378	378	1	1
16sljn	block1	47	space	286	286	1411	1	3
16sljn	block1	47	space	465	465	708	1	2
16sljn	block1	47	space	482	482	1175	1	3
16sljn	block1	73	untsheg	218	218	530	1	2
16sljn	block1	73	untsheg	319	319	319	1	1
16sljn	block1	73	untsheg	118	118	380	1	2
16sljn	block1	16	normal	445	1072	1072	3	3
16sljn	block1	16	normal	318	318	318	1	1
16sljn	block1	16	normal	323	323	323	1	1
16sljn	block1	52	space	432	432	432	1	1
16sljn	block1	52	space	226	226	226	1	1
16sljn	block1	52	space	465	465	1168	1	3
16sljn	block1	68	untsheg	418	418	418	1	1
16sljn	block1	68	untsheg	353	1096	1096	4	4
16sljn	block1	68	untsheg	278	583	1162	2	4
16sljn	block1	56	space	356	356	780	1	2
16sljn	block1	56	space	446	446	2648	1	8
16sljn	block1	56	space	299	299	1274	1	4
16sljn	block1	48	space	340	340	340	1	1
16sljn	block1	48	space	427	427	427	1	1
16sljn	block1	48	space	411	411	411	1	1
16sljn	block1	35	space	345	345	897	1	3
16sljn	block1	35	space	219	219	219	1	1
16sljn	block1	35	space	188	188	409	1	2
16sljn	block1	62	untsheg	229	229	521	1	2
16sljn	block1	62	untsheg	293	293	293	1	1
16sljn	block1	62	untsheg	438	438	728	1	2
16sljn	block1	36	space	425	967	967	3	3
16sljn	block1	36	space	234	234	618	1	2
16sljn	block1	36	space	325	325	792	1	2
16sljn	block1	27	normal	226	1102	2614	4	9
16sljn	block1	27	normal	375	375	788	1	2
16sljn	block1	27	normal	273	273	970	1	4
16sljn	block1	75	untsheg	297	297	528	1	2
16sljn	block1	75	untsheg	225	425	1036	2	4
16sljn	block1	75	untsheg	284	284	284	1	1
16sljn	block1	55	space	332	332	2643	1	9
16sljn	block1	55	space	701	701	3467	1	8
16sljn	block1	55	space	191	191	2530	1	9
16sljn	block1	42	space	201	201	489	1	2
16sljn	block1	42	space	405	405	405	1	1
16sljn	block1	42	space	297	297	297	1	1
16sljn	block1	12	normal	359	359	359	1	1
16sljn	block1	12	normal	380	380	380	1	1
16sljn	block1	12	normal	237	237	237	1	1
16sljn	block1	58	untsheg	170	170	1228	1	3
16sljn	block1	58	untsheg	313	313	313	1	1
16sljn	block1	58	untsheg	347	347	528	1	2
16sljn	block1	41	space	538	538	1540	1	6
16sljn	block1	41	space	346	346	745	1	3
16sljn	block1	41	space	212	212	384	1	2
16sljn	block1	45	space	341	341	638	1	2
16sljn	block1	45	space	853	1315	1904	2	4
16sljn	block1	45	space	95	95	451	1	2
16sljn	block1	51	space	165	165	970	1	4
16sljn	block1	51	space	496	496	765	1	2
16sljn	block1	51	space	433	433	746	1	2
16sljn	block1	25	normal	417	417	417	1	1
16sljn	block1	25	normal	320	567	783	2	3
16sljn	block1	25	normal	235	235	235	1	1
16sljn	block1	49	space	311	311	409	1	2
16sljn	block1	49	space	293	293	293	1	1
16sljn	block1	49	space	367	367	367	1	1
16sljn	block1	70	untsheg	118	118	1222	1	5
16sljn	block1	70	untsheg	510	782	782	2	2
16sljn	block1	70	untsheg	421	421	421	1	1
16sljn	block1	72	untsheg	287	287	1431	1	5
16sljn	block1	72	untsheg	180	180	809	1	3
16sljn	block1	72	untsheg	255	255	255	1	1
16sljn	block1	11	normal	196	625	1034	2	4
16sljn	block1	11	normal	138	138	1002	1	5
16sljn	block1	11	normal	298	1030	1422	2	3
16sljn	block1	57	space	555	555	897	1	2
16sljn	block1	57	space	201	201	434	1	2
16sljn	block1	57	space	323	323	323	1	1
16sljn	block1	10	normal	275	275	705	1	3
16sljn	block1	10	normal	353	353	353	1	1
16sljn	block1	10	normal	345	536	536	2	2
16sljn	block1	14	normal	313	313	313	1	1
16sljn	block1	14	normal	221	221	221	1	1
16sljn	block1	14	normal	.	.	0	.	0
16sljn	block1	38	space	338	338	806	1	3
16sljn	block1	38	space	436	436	436	1	1
16sljn	block1	38	space	267	267	267	1	1
16sljn	block1	64	untsheg	614	614	942	1	3
16sljn	block1	64	untsheg	168	168	908	1	3
16sljn	block1	64	untsheg	301	301	301	1	1
16sljn	block1	66	untsheg	359	532	532	2	2
16sljn	block1	66	untsheg	417	417	1107	1	4
16sljn	block1	66	untsheg	405	405	405	1	1
16sljn	block1	71	untsheg	206	684	952	2	3
16sljn	block1	71	untsheg	255	255	255	1	1
16sljn	block1	71	untsheg	165	165	536	1	2
16sljn	block1	77	untsheg	725	1021	1021	2	2
16sljn	block1	77	untsheg	477	477	477	1	1
16sljn	block1	77	untsheg	163	163	1264	1	4
16sljn	block1	32	normal	154	154	626	1	3
16sljn	block1	32	normal	493	493	865	1	2
16sljn	block1	32	normal	692	692	692	1	1
16sljn	block1	65	untsheg	236	236	962	1	4
16sljn	block1	65	untsheg	384	384	384	1	1
16sljn	block1	65	untsheg	376	629	994	2	3
16sljn	block1	34	space	193	193	193	1	1
16sljn	block1	34	space	323	323	490	1	2
16sljn	block1	34	space	463	463	463	1	1
16sljn	block1	22	normal	198	381	995	2	5
16sljn	block1	22	normal	174	174	1241	1	4
16sljn	block1	22	normal	396	396	1138	1	4
16sljn	block1	78	untsheg	295	295	561	1	3
16sljn	block1	78	untsheg	565	565	1637	1	4
16sljn	block1	78	untsheg	335	335	335	1	1
16sljn	block1	61	untsheg	188	188	1353	1	5
16sljn	block1	61	untsheg	193	193	193	1	1
16sljn	block1	61	untsheg	260	450	450	2	2
16sljn	block1	76	untsheg	319	319	762	1	2
16sljn	block1	76	untsheg	434	434	434	1	1
16sljn	block1	76	untsheg	238	238	598	1	2
16sljn	block1	43	space	268	268	268	1	1
16sljn	block1	43	space	278	278	278	1	1
16sljn	block1	43	space	273	273	273	1	1
16sljn	block1	18	normal	209	209	1676	1	6
16sljn	block1	18	normal	300	300	300	1	1
16sljn	block1	18	normal	175	175	760	1	2
16sljn	block1	50	space	409	606	606	2	2
16sljn	block1	50	space	.	.	0	.	0
16sljn	block1	50	space	357	357	357	1	1
16sljn	block1	19	normal	117	117	1766	1	6
16sljn	block1	19	normal	597	597	1256	1	3
16sljn	block1	19	normal	390	390	920	1	4
16sljn	block1	59	untsheg	353	353	353	1	1
16sljn	block1	59	untsheg	570	570	570	1	1
16sljn	block1	59	untsheg	260	581	581	3	3
16sljn	block1	21	normal	287	287	889	1	4
16sljn	block1	21	normal	194	194	194	1	1
16sljn	block1	21	normal	351	351	351	1	1
16sljn	block1	39	space	427	427	427	1	1
16sljn	block1	39	space	154	544	544	3	3
16sljn	block1	39	space	355	355	355	1	1
16sljn	block1	79	untsheg	222	566	927	2	3
16sljn	block1	79	untsheg	596	596	596	1	1
16sljn	block1	79	untsheg	257	257	257	1	1
16sljn	block1	69	untsheg	587	587	1497	1	4
16sljn	block1	69	untsheg	156	156	156	1	1
16sljn	block1	69	untsheg	473	473	473	1	1
16sljn	block1	26	normal	251	251	418	1	2
16sljn	block1	26	normal	196	196	364	1	2
16sljn	block1	26	normal	192	192	192	1	1
16sljn	block1	54	space	138	585	841	2	3
16sljn	block1	54	space	195	416	658	2	3
16sljn	block1	54	space	255	255	569	1	2
16sljn	block1	30	normal	133	133	133	1	1
16sljn	block1	30	normal	259	259	259	1	1
16sljn	block1	30	normal	308	308	308	1	1
16sljn	block1	60	untsheg	239	239	239	1	1
16sljn	block1	60	untsheg	471	579	808	2	3
16sljn	block1	60	untsheg	117	117	544	1	3
16sljn	block1	37	space	179	179	556	1	3
16sljn	block1	37	space	451	451	451	1	1
16sljn	block1	37	space	.	.	0	.	0
16sljn	block1	20	normal	355	355	355	1	1
16sljn	block1	20	normal	345	630	865	2	3
16sljn	block1	20	normal	364	445	757	2	3
16sljn	block1	33	normal	324	324	324	1	1
16sljn	block1	33	normal	185	185	185	1	1
16sljn	block1	33	normal	273	535	535	2	2
16sljn	block1	44	space	211	211	505	1	2
16sljn	block1	44	space	336	336	336	1	1
16sljn	block1	44	space	326	326	326	1	1
16sljn	block1	13	normal	653	653	1310	1	4
16sljn	block1	13	normal	470	470	470	1	1
16sljn	block1	13	normal	399	399	399	1	1
16sljn	block1	40	space	163	413	413	2	2
16sljn	block1	40	space	493	493	925	1	2
16sljn	block1	40	space	335	335	335	1	1
16sljn	block1	23	normal	210	210	1235	1	5
16sljn	block1	23	normal	182	182	182	1	1
16sljn	block1	23	normal	257	257	390	1	2
16sljn	block1	29	normal	246	246	1018	1	4
16sljn	block1	29	normal	362	362	362	1	1
16sljn	block1	29	normal	248	248	248	1	1
16sljn	block1	74	untsheg	367	810	810	2	2
16sljn	block1	74	untsheg	370	370	370	1	1
16sljn	block1	74	untsheg	271	271	271	1	1
16sljn	block1	24	normal	209	209	537	1	2
16sljn	block1	24	normal	457	457	457	1	1
16sljn	block1	24	normal	302	302	302	1	1
16sljn	block1	67	untsheg	280	280	280	1	1
16sljn	block1	67	untsheg	305	305	305	1	1
16sljn	block1	67	untsheg	.	.	0	.	0
16sljn	block1	63	untsheg	343	343	343	1	1
16sljn	block1	63	untsheg	248	248	248	1	1
16sljn	block1	63	untsheg	260	260	260	1	1
16sljn	block1	28	normal	208	208	501	1	2
16sljn	block1	28	normal	245	245	245	1	1
16sljn	block1	28	normal	294	294	294	1	1
19dmz	block1	74	untsheg	210	210	210	1	1
19dmz	block1	74	untsheg	389	389	389	1	1
19dmz	block1	74	untsheg	.	.	0	.	0
19dmz	block1	25	normal	272	505	505	2	2
19dmz	block1	25	normal	279	279	279	1	1
19dmz	block1	25	normal	.	.	0	.	0
19dmz	block1	76	untsheg	243	243	436	1	2
19dmz	block1	76	untsheg	236	236	236	1	1
19dmz	block1	76	untsheg	.	.	0	.	0
19dmz	block1	14	normal	175	175	175	1	1
19dmz	block1	14	normal	287	287	287	1	1
19dmz	block1	14	normal	124	124	124	1	1
19dmz	block1	31	normal	212	212	212	1	1
19dmz	block1	31	normal	211	211	211	1	1
19dmz	block1	31	normal	.	.	0	.	0
19dmz	block1	63	untsheg	339	339	339	1	1
19dmz	block1	63	untsheg	198	198	198	1	1
19dmz	block1	63	untsheg	225	225	225	1	1
19dmz	block1	26	normal	.	.	0	.	0
19dmz	block1	26	normal	130	130	130	1	1
19dmz	block1	26	normal	218	218	218	1	1
19dmz	block1	44	space	.	.	0	.	0
19dmz	block1	44	space	343	343	343	1	1
19dmz	block1	44	space	250	250	250	1	1
19dmz	block1	50	space	.	.	0	.	0
19dmz	block1	50	space	.	.	0	.	0
19dmz	block1	50	space	236	236	236	1	1
19dmz	block1	45	space	144	144	144	1	1
19dmz	block1	45	space	.	.	0	.	0
19dmz	block1	45	space	472	472	472	1	1
19dmz	block1	71	untsheg	222	222	222	1	1
19dmz	block1	71	untsheg	206	206	382	1	2
19dmz	block1	71	untsheg	290	290	290	1	1
19dmz	block1	67	untsheg	224	224	697	1	3
19dmz	block1	67	untsheg	310	310	310	1	1
19dmz	block1	67	untsheg	.	.	0	.	0
19dmz	block1	35	space	183	183	183	1	1
19dmz	block1	35	space	.	.	0	.	0
19dmz	block1	35	space	.	.	0	.	0
19dmz	block1	62	untsheg	.	.	0	.	0
19dmz	block1	62	untsheg	322	322	322	1	1
19dmz	block1	62	untsheg	172	172	172	1	1
19dmz	block1	57	space	188	188	503	1	2
19dmz	block1	57	space	.	.	0	.	0
19dmz	block1	57	space	214	214	214	1	1
19dmz	block1	53	space	204	204	404	1	2
19dmz	block1	53	space	192	192	192	1	1
19dmz	block1	53	space	.	.	0	.	0
19dmz	block1	39	space	196	196	344	1	2
19dmz	block1	39	space	.	.	0	.	0
19dmz	block1	39	space	184	184	184	1	1
19dmz	block1	49	space	377	377	377	1	1
19dmz	block1	49	space	252	252	252	1	1
19dmz	block1	49	space	261	261	261	1	1
19dmz	block1	11	normal	348	348	348	1	1
19dmz	block1	11	normal	235	235	235	1	1
19dmz	block1	11	normal	388	388	388	1	1
19dmz	block1	72	untsheg	.	.	0	.	0
19dmz	block1	72	untsheg	380	380	380	1	1
19dmz	block1	72	untsheg	165	165	165	1	1
19dmz	block1	73	untsheg	227	227	227	1	1
19dmz	block1	73	untsheg	158	158	158	1	1
19dmz	block1	73	untsheg	.	.	0	.	0
19dmz	block1	69	untsheg	208	403	403	2	2
19dmz	block1	69	untsheg	192	192	990	1	4
19dmz	block1	69	untsheg	297	297	297	1	1
19dmz	block1	37	space	137	137	137	1	1
19dmz	block1	37	space	.	.	0	.	0
19dmz	block1	37	space	251	251	251	1	1
19dmz	block1	15	normal	219	219	219	1	1
19dmz	block1	15	normal	190	190	190	1	1
19dmz	block1	15	normal	184	184	184	1	1
19dmz	block1	43	space	172	172	172	1	1
19dmz	block1	43	space	.	.	0	.	0
19dmz	block1	43	space	374	374	374	1	1
19dmz	block1	52	space	326	326	326	1	1
19dmz	block1	52	space	238	238	238	1	1
19dmz	block1	52	space	257	257	257	1	1
19dmz	block1	48	space	.	.	0	.	0
19dmz	block1	48	space	.	.	0	.	0
19dmz	block1	48	space	.	.	0	.	0
19dmz	block1	32	normal	107	107	107	1	1
19dmz	block1	32	normal	124	124	124	1	1
19dmz	block1	32	normal	.	.	0	.	0
19dmz	block1	68	untsheg	244	244	244	1	1
19dmz	block1	68	untsheg	498	498	498	1	1
19dmz	block1	68	untsheg	364	364	364	1	1
19dmz	block1	77	untsheg	171	412	412	2	2
19dmz	block1	77	untsheg	244	244	244	1	1
19dmz	block1	77	untsheg	206	206	206	1	1
19dmz	block1	64	untsheg	.	.	0	.	0
19dmz	block1	64	untsheg	207	207	207	1	1
19dmz	block1	64	untsheg	166	166	166	1	1
19dmz	block1	59	untsheg	166	166	566	1	3
19dmz	block1	59	untsheg	458	543	813	2	3
19dmz	block1	59	untsheg	462	462	462	1	1
19dmz	block1	79	untsheg	152	152	684	1	3
19dmz	block1	79	untsheg	.	.	0	.	0
19dmz	block1	79	untsheg	.	.	0	.	0
19dmz	block1	54	space	248	248	248	1	1
19dmz	block1	54	space	149	149	149	1	1
19dmz	block1	54	space	.	.	0	.	0
19dmz	block1	42	space	240	240	240	1	1
19dmz	block1	42	space	299	299	299	1	1
19dmz	block1	42	space	.	.	0	.	0
19dmz	block1	28	normal	189	189	189	1	1
19dmz	block1	28	normal	437	437	437	1	1
19dmz	block1	28	normal	392	392	392	1	1
19dmz	block1	29	normal	423	423	423	1	1
19dmz	block1	29	normal	164	164	164	1	1
19dmz	block1	29	normal	102	102	102	1	1
19dmz	block1	65	untsheg	237	354	1149	2	5
19dmz	block1	65	untsheg	270	270	441	1	2
19dmz	block1	65	untsheg	177	177	177	1	1
19dmz	block1	10	normal	116	116	116	1	1
19dmz	block1	10	normal	167	167	167	1	1
19dmz	block1	10	normal	334	334	334	1	1
19dmz	block1	13	normal	195	195	321	1	2
19dmz	block1	13	normal	215	215	215	1	1
19dmz	block1	13	normal	.	.	0	.	0
19dmz	block1	58	untsheg	171	171	171	1	1
19dmz	block1	58	untsheg	340	340	340	1	1
19dmz	block1	58	untsheg	.	.	0	.	0
19dmz	block1	33	normal	.	.	0	.	0
19dmz	block1	33	normal	.	.	0	.	0
19dmz	block1	33	normal	226	226	226	1	1
19dmz	block1	19	normal	.	.	0	.	0
19dmz	block1	19	normal	.	.	0	.	0
19dmz	block1	19	normal	.	.	0	.	0
19dmz	block1	80	untsheg	166	166	166	1	1
19dmz	block1	80	untsheg	166	166	166	1	1
19dmz	block1	80	untsheg	360	360	464	1	2
19dmz	block1	38	space	138	138	138	1	1
19dmz	block1	38	space	304	304	304	1	1
19dmz	block1	38	space	171	171	171	1	1
19dmz	block1	23	normal	310	310	310	1	1
19dmz	block1	23	normal	159	159	159	1	1
19dmz	block1	23	normal	314	314	314	1	1
19dmz	block1	66	untsheg	380	380	380	1	1
19dmz	block1	66	untsheg	.	.	0	.	0
19dmz	block1	66	untsheg	188	188	188	1	1
19dmz	block1	18	normal	132	132	132	1	1
19dmz	block1	18	normal	187	187	187	1	1
19dmz	block1	18	normal	218	218	542	1	2
19dmz	block1	41	space	.	.	0	.	0
19dmz	block1	41	space	.	.	0	.	0
19dmz	block1	41	space	171	171	171	1	1
19dmz	block1	17	normal	148	148	148	1	1
19dmz	block1	17	normal	.	.	0	.	0
19dmz	block1	17	normal	271	271	271	1	1
19dmz	block1	75	untsheg	134	134	134	1	1
19dmz	block1	75	untsheg	152	264	264	2	2
19dmz	block1	75	untsheg	173	173	173	1	1
19dmz	block1	51	space	221	664	664	3	3
19dmz	block1	51	space	165	165	310	1	2
19dmz	block1	51	space	196	196	196	1	1
19dmz	block1	27	normal	116	116	751	1	4
19dmz	block1	27	normal	256	256	656	1	2
19dmz	block1	27	normal	191	191	575	1	3
19dmz	block1	36	space	203	203	203	1	1
19dmz	block1	36	space	163	163	163	1	1
19dmz	block1	36	space	.	.	0	.	0
19dmz	block1	24	normal	109	258	258	2	2
19dmz	block1	24	normal	.	.	0	.	0
19dmz	block1	24	normal	271	271	271	1	1
19dmz	block1	60	untsheg	234	234	234	1	1
19dmz	block1	60	untsheg	226	226	226	1	1
19dmz	block1	60	untsheg	290	290	290	1	1
19dmz	block1	20	normal	128	128	128	1	1
19dmz	block1	20	normal	176	176	176	1	1
19dmz	block1	20	normal	.	.	0	.	0
19dmz	block1	70	untsheg	319	319	755	1	2
19dmz	block1	70	untsheg	142	142	452	1	2
19dmz	block1	70	untsheg	.	.	0	.	0
19dmz	block1	22	normal	135	135	135	1	1
19dmz	block1	22	normal	.	.	0	.	0
19dmz	block1	22	normal	167	167	167	1	1
19dmz	block1	55	space	.	.	0	.	0
19dmz	block1	55	space	339	339	339	1	1
19dmz	block1	55	space	222	222	222	1	1
19dmz	block1	47	space	532	532	532	1	1
19dmz	block1	47	space	.	.	0	.	0
19dmz	block1	47	space	.	.	0	.	0
19dmz	block1	56	space	107	107	107	1	1
19dmz	block1	56	space	323	323	323	1	1
19dmz	block1	56	space	81	81	81	1	1
19dmz	block1	40	space	.	.	0	.	0
19dmz	block1	40	space	.	.	0	.	0
19dmz	block1	40	space	273	273	431	1	2
19dmz	block1	30	normal	213	213	435	1	2
19dmz	block1	30	normal	188	188	453	1	2
19dmz	block1	30	normal	.	.	0	.	0
19dmz	block1	21	normal	172	172	489	1	2
19dmz	block1	21	normal	146	146	146	1	1
19dmz	block1	21	normal	372	372	372	1	1
19dmz	block1	34	space	121	243	243	2	2
19dmz	block1	34	space	160	160	160	1	1
19dmz	block1	34	space	173	173	173	1	1
19dmz	block1	78	untsheg	.	.	0	.	0
19dmz	block1	78	untsheg	.	.	0	.	0
19dmz	block1	78	untsheg	227	227	227	1	1
19dmz	block1	61	untsheg	.	.	0	.	0
19dmz	block1	61	untsheg	198	476	476	2	2
19dmz	block1	61	untsheg	361	361	361	1	1
19dmz	block1	12	normal	.	.	0	.	0
19dmz	block1	12	normal	121	121	121	1	1
19dmz	block1	12	normal	176	176	176	1	1
19dmz	block1	16	normal	229	229	229	1	1
19dmz	block1	16	normal	175	175	175	1	1
19dmz	block1	16	normal	142	142	142	1	1
19dmz	block1	46	space	260	260	260	1	1
19dmz	block1	46	space	254	254	254	1	1
19dmz	block1	46	space	186	186	186	1	1
19dmz	block1	81	untsheg	214	214	606	1	3
19dmz	block1	81	untsheg	.	.	0	.	0
19dmz	block1	81	untsheg	166	166	166	1	1
22lb	block1	19	normal	141	141	141	1	1
22lb	block1	19	normal	82	82	852	1	3
22lb	block1	19	normal	303	303	675	1	2
22lb	block1	10	normal	173	173	255	1	2
22lb	block1	10	normal	.	.	0	.	0
22lb	block1	10	normal	365	365	365	1	1
22lb	block1	21	normal	167	167	650	1	2
22lb	block1	21	normal	300	300	651	1	2
22lb	block1	21	normal	164	368	368	2	2
22lb	block1	29	normal	428	1260	1260	3	3
22lb	block1	29	normal	151	151	310	1	2
22lb	block1	29	normal	.	.	0	.	0
22lb	block1	12	normal	217	217	217	1	1
22lb	block1	12	normal	191	452	452	2	2
22lb	block1	12	normal	323	742	742	2	2
22lb	block1	35	space	200	200	678	1	3
22lb	block1	35	space	246	246	246	1	1
22lb	block1	35	space	.	.	0	.	0
22lb	block1	26	normal	148	327	474	2	3
22lb	block1	26	normal	326	326	537	1	2
22lb	block1	26	normal	196	196	196	1	1
22lb	block1	67	untsheg	372	678	1166	2	3
22lb	block1	67	untsheg	409	409	571	1	2
22lb	block1	67	untsheg	153	153	153	1	1
22lb	block1	75	untsheg	291	406	539	2	3
22lb	block1	75	untsheg	451	451	451	1	1
22lb	block1	75	untsheg	175	315	579	2	3
22lb	block1	76	untsheg	103	103	737	1	3
22lb	block1	76	untsheg	378	378	378	1	1
22lb	block1	76	untsheg	384	384	384	1	1
22lb	block1	79	untsheg	90	90	568	1	4
22lb	block1	79	untsheg	571	571	1200	1	4
22lb	block1	79	untsheg	189	189	189	1	1
22lb	block1	49	space	223	223	223	1	1
22lb	block1	49	space	275	275	275	1	1
22lb	block1	49	space	307	559	790	2	3
22lb	block1	38	space	189	272	272	2	2
22lb	block1	38	space	293	293	780	1	4
22lb	block1	38	space	171	171	171	1	1
22lb	block1	53	space	204	204	661	1	3
22lb	block1	53	space	216	216	216	1	1
22lb	block1	53	space	186	186	186	1	1
22lb	block1	43	space	257	257	257	1	1
22lb	block1	43	space	198	198	198	1	1
22lb	block1	43	space	230	230	230	1	1
22lb	block1	40	space	364	605	605	2	2
22lb	block1	40	space	170	170	170	1	1
22lb	block1	40	space	362	362	362	1	1
22lb	block1	73	untsheg	225	225	2193	1	7
22lb	block1	73	untsheg	160	160	537	1	3
22lb	block1	73	untsheg	160	350	350	2	2
22lb	block1	69	untsheg	213	1351	1351	3	3
22lb	block1	69	untsheg	409	409	409	1	1
22lb	block1	69	untsheg	230	230	813	1	3
22lb	block1	36	space	155	155	678	1	3
22lb	block1	36	space	345	345	345	1	1
22lb	block1	36	space	180	180	180	1	1
22lb	block1	72	untsheg	664	664	664	1	1
22lb	block1	72	untsheg	359	451	451	2	2
22lb	block1	72	untsheg	.	.	0	.	0
22lb	block1	81	untsheg	191	191	1449	1	5
22lb	block1	81	untsheg	324	1524	1897	4	5
22lb	block1	81	untsheg	225	225	441	1	2
22lb	block1	15	normal	209	209	1321	1	4
22lb	block1	15	normal	276	276	276	1	1
22lb	block1	15	normal	205	205	205	1	1
22lb	block1	45	space	416	416	416	1	1
22lb	block1	45	space	325	325	325	1	1
22lb	block1	45	space	302	302	638	1	3
22lb	block1	39	space	140	140	533	1	3
22lb	block1	39	space	183	183	183	1	1
22lb	block1	39	space	184	184	184	1	1
22lb	block1	25	normal	95	95	95	1	1
22lb	block1	25	normal	278	278	278	1	1
22lb	block1	25	normal	478	478	478	1	1
22lb	block1	47	space	334	334	334	1	1
22lb	block1	47	space	652	978	1369	2	4
22lb	block1	47	space	189	189	189	1	1
22lb	block1	68	untsheg	287	1236	1236	5	5
22lb	block1	68	untsheg	212	212	212	1	1
22lb	block1	68	untsheg	266	266	266	1	1
22lb	block1	63	untsheg	318	318	318	1	1
22lb	block1	63	untsheg	365	671	671	3	3
22lb	block1	63	untsheg	201	201	201	1	1
22lb	block1	41	space	257	257	786	1	3
22lb	block1	41	space	204	204	415	1	2
22lb	block1	41	space	302	302	302	1	1
22lb	block1	66	untsheg	285	604	604	2	2
22lb	block1	66	untsheg	.	.	0	.	0
22lb	block1	66	untsheg	.	.	0	.	0
22lb	block1	56	space	146	146	1720	1	7
22lb	block1	56	space	159	159	892	1	5
22lb	block1	56	space	.	.	0	.	0
22lb	block1	42	space	406	406	570	1	2
22lb	block1	42	space	152	152	358	1	2
22lb	block1	42	space	169	169	169	1	1
22lb	block1	28	normal	101	101	653	1	3
22lb	block1	28	normal	583	583	583	1	1
22lb	block1	28	normal	286	286	286	1	1
22lb	block1	58	untsheg	183	183	183	1	1
22lb	block1	58	untsheg	331	331	1076	1	4
22lb	block1	58	untsheg	647	825	1091	2	3
22lb	block1	61	untsheg	161	161	1273	1	4
22lb	block1	61	untsheg	206	206	206	1	1
22lb	block1	61	untsheg	286	286	286	1	1
22lb	block1	14	normal	270	270	270	1	1
22lb	block1	14	normal	225	225	550	1	2
22lb	block1	14	normal	101	275	275	2	2
22lb	block1	11	normal	248	969	1423	3	5
22lb	block1	11	normal	175	175	425	1	2
22lb	block1	11	normal	171	430	430	2	2
22lb	block1	37	space	.	.	0	.	0
22lb	block1	37	space	.	.	0	.	0
22lb	block1	37	space	220	220	640	1	3
22lb	block1	64	untsheg	418	418	418	1	1
22lb	block1	64	untsheg	464	464	464	1	1
22lb	block1	64	untsheg	610	610	610	1	1
22lb	block1	13	normal	102	102	102	1	1
22lb	block1	13	normal	145	145	145	1	1
22lb	block1	13	normal	149	149	149	1	1
22lb	block1	20	normal	251	251	251	1	1
22lb	block1	20	normal	189	189	189	1	1
22lb	block1	20	normal	235	235	506	1	2
22lb	block1	60	untsheg	190	686	686	3	3
22lb	block1	60	untsheg	182	182	182	1	1
22lb	block1	60	untsheg	456	456	456	1	1
22lb	block1	78	untsheg	267	267	267	1	1
22lb	block1	78	untsheg	197	197	477	1	2
22lb	block1	78	untsheg	294	294	294	1	1
22lb	block1	18	normal	459	459	1411	1	5
22lb	block1	18	normal	201	201	201	1	1
22lb	block1	18	normal	252	252	252	1	1
22lb	block1	24	normal	91	91	291	1	2
22lb	block1	24	normal	216	216	426	1	2
22lb	block1	24	normal	300	300	499	1	2
22lb	block1	31	normal	148	148	795	1	3
22lb	block1	31	normal	.	.	0	.	0
22lb	block1	31	normal	310	310	310	1	1
22lb	block1	51	space	384	1188	1188	4	4
22lb	block1	51	space	604	604	1183	1	4
22lb	block1	51	space	133	133	133	1	1
22lb	block1	30	normal	371	559	559	2	2
22lb	block1	30	normal	170	170	170	1	1
22lb	block1	30	normal	313	313	313	1	1
22lb	block1	80	untsheg	299	620	620	2	2
22lb	block1	80	untsheg	.	.	0	.	0
22lb	block1	80	untsheg	202	283	283	2	2
22lb	block1	52	space	342	342	342	1	1
22lb	block1	52	space	386	386	386	1	1
22lb	block1	52	space	167	167	167	1	1
22lb	block1	33	normal	355	355	581	1	2
22lb	block1	33	normal	209	209	209	1	1
22lb	block1	33	normal	559	559	976	1	3
22lb	block1	22	normal	212	212	212	1	1
22lb	block1	22	normal	222	222	222	1	1
22lb	block1	22	normal	258	258	258	1	1
22lb	block1	16	normal	388	388	388	1	1
22lb	block1	16	normal	204	204	204	1	1
22lb	block1	16	normal	390	390	390	1	1
22lb	block1	65	untsheg	150	150	1270	1	5
22lb	block1	65	untsheg	237	237	943	1	5
22lb	block1	65	untsheg	219	219	219	1	1
22lb	block1	77	untsheg	323	323	792	1	2
22lb	block1	77	untsheg	164	164	164	1	1
22lb	block1	77	untsheg	294	294	294	1	1
22lb	block1	50	space	210	210	210	1	1
22lb	block1	50	space	263	263	729	1	3
22lb	block1	50	space	202	202	202	1	1
22lb	block1	62	untsheg	217	217	611	1	3
22lb	block1	62	untsheg	223	223	766	1	3
22lb	block1	62	untsheg	205	205	205	1	1
22lb	block1	74	untsheg	399	399	399	1	1
22lb	block1	74	untsheg	.	.	0	.	0
22lb	block1	74	untsheg	363	363	363	1	1
22lb	block1	32	normal	470	470	470	1	1
22lb	block1	32	normal	502	502	502	1	1
22lb	block1	32	normal	151	151	151	1	1
22lb	block1	23	normal	429	429	429	1	1
22lb	block1	23	normal	179	179	179	1	1
22lb	block1	23	normal	365	365	365	1	1
22lb	block1	71	untsheg	167	167	388	1	2
22lb	block1	71	untsheg	251	251	251	1	1
22lb	block1	71	untsheg	.	.	0	.	0
22lb	block1	46	space	200	200	200	1	1
22lb	block1	46	space	.	.	0	.	0
22lb	block1	46	space	220	220	220	1	1
22lb	block1	44	space	131	131	131	1	1
22lb	block1	44	space	376	376	376	1	1
22lb	block1	44	space	366	366	366	1	1
22lb	block1	59	untsheg	280	280	280	1	1
22lb	block1	59	untsheg	209	522	773	3	4
22lb	block1	59	untsheg	278	278	278	1	1
22lb	block1	34	space	156	156	364	1	2
22lb	block1	34	space	312	312	698	1	2
22lb	block1	34	space	142	411	508	2	3
22lb	block1	17	normal	195	195	621	1	3
22lb	block1	17	normal	191	191	282	1	2
22lb	block1	17	normal	122	122	122	1	1
22lb	block1	54	space	335	335	603	1	3
22lb	block1	54	space	161	161	284	1	2
22lb	block1	54	space	290	290	290	1	1
22lb	block1	55	space	210	210	1408	1	5
22lb	block1	55	space	264	264	393	1	2
22lb	block1	55	space	273	273	273	1	1
22lb	block1	27	normal	435	435	435	1	1
22lb	block1	27	normal	261	261	476	1	2
22lb	block1	27	normal	.	.	0	.	0
22lb	block1	48	space	141	141	141	1	1
22lb	block1	48	space	306	306	306	1	1
22lb	block1	48	space	253	253	253	1	1
22lb	block1	57	space	190	190	1131	1	4
22lb	block1	57	space	173	173	777	1	4
22lb	block1	57	space	.	.	0	.	0
22lb	block1	70	untsheg	775	953	1652	2	4
22lb	block1	70	untsheg	364	364	801	1	2
22lb	block1	70	untsheg	176	176	337	1	2
25djcz	block1	28	normal	259	259	1139	1	5
25djcz	block1	28	normal	146	146	1309	1	4
25djcz	block1	28	normal	187	187	1065	1	4
25djcz	block1	38	space	399	399	1915	1	4
25djcz	block1	38	space	260	260	260	1	1
25djcz	block1	38	space	259	259	259	1	1
25djcz	block1	26	normal	150	150	451	1	2
25djcz	block1	26	normal	225	225	398	1	2
25djcz	block1	26	normal	253	253	570	1	2
25djcz	block1	27	normal	208	208	692	1	3
25djcz	block1	27	normal	185	185	1233	1	6
25djcz	block1	27	normal	189	189	395	1	2
25djcz	block1	14	normal	161	307	307	2	2
25djcz	block1	14	normal	.	.	0	.	0
25djcz	block1	14	normal	209	209	209	1	1
25djcz	block1	70	untsheg	103	103	1491	1	6
25djcz	block1	70	untsheg	355	355	2272	1	7
25djcz	block1	70	untsheg	405	786	1002	2	3
25djcz	block1	33	normal	191	191	425	1	2
25djcz	block1	33	normal	204	204	602	1	3
25djcz	block1	33	normal	947	947	2307	1	3
25djcz	block1	35	space	577	577	577	1	1
25djcz	block1	35	space	204	204	423	1	2
25djcz	block1	35	space	267	267	267	1	1
25djcz	block1	45	space	.	.	0	.	0
25djcz	block1	45	space	392	392	722	1	2
25djcz	block1	45	space	209	209	209	1	1
25djcz	block1	73	untsheg	293	293	713	1	3
25djcz	block1	73	untsheg	.	.	0	.	0
25djcz	block1	73	untsheg	280	1455	1455	2	2
25djcz	block1	74	untsheg	96	96	458	1	2
25djcz	block1	74	untsheg	219	219	219	1	1
25djcz	block1	74	untsheg	243	243	243	1	1
25djcz	block1	42	space	167	167	167	1	1
25djcz	block1	42	space	.	.	0	.	0
25djcz	block1	42	space	333	333	333	1	1
25djcz	block1	29	normal	225	225	225	1	1
25djcz	block1	29	normal	192	192	192	1	1
25djcz	block1	29	normal	.	.	0	.	0
25djcz	block1	62	untsheg	.	.	0	.	0
25djcz	block1	62	untsheg	260	584	584	3	3
25djcz	block1	62	untsheg	333	333	333	1	1
25djcz	block1	16	normal	192	192	734	1	4
25djcz	block1	16	normal	157	157	157	1	1
25djcz	block1	16	normal	214	214	214	1	1
25djcz	block1	49	space	.	.	0	.	0
25djcz	block1	49	space	.	.	0	.	0
25djcz	block1	49	space	461	461	461	1	1
25djcz	block1	20	normal	246	246	246	1	1
25djcz	block1	20	normal	252	252	252	1	1
25djcz	block1	20	normal	.	.	0	.	0
25djcz	block1	58	untsheg	119	119	450	1	2
25djcz	block1	58	untsheg	101	101	271	1	2
25djcz	block1	58	untsheg	307	307	307	1	1
25djcz	block1	36	space	140	140	678	1	2
25djcz	block1	36	space	154	154	154	1	1
25djcz	block1	36	space	190	190	637	1	2
25djcz	block1	43	space	.	.	0	.	0
25djcz	block1	43	space	260	260	260	1	1
25djcz	block1	43	space	.	.	0	.	0
25djcz	block1	69	untsheg	408	408	617	1	2
25djcz	block1	69	untsheg	212	212	212	1	1
25djcz	block1	69	untsheg	440	440	440	1	1
25djcz	block1	50	space	231	231	908	1	4
25djcz	block1	50	space	.	.	0	.	0
25djcz	block1	50	space	234	234	234	1	1
25djcz	block1	75	untsheg	321	321	321	1	1
25djcz	block1	75	untsheg	271	271	271	1	1
25djcz	block1	75	untsheg	.	.	0	.	0
25djcz	block1	51	space	256	256	925	1	4
25djcz	block1	51	space	.	.	0	.	0
25djcz	block1	51	space	128	128	128	1	1
25djcz	block1	79	untsheg	227	489	489	2	2
25djcz	block1	79	untsheg	336	336	336	1	1
25djcz	block1	79	untsheg	123	123	123	1	1
25djcz	block1	66	untsheg	415	415	415	1	1
25djcz	block1	66	untsheg	400	400	400	1	1
25djcz	block1	66	untsheg	.	.	0	.	0
25djcz	block1	15	normal	263	263	263	1	1
25djcz	block1	15	normal	243	457	457	2	2
25djcz	block1	15	normal	.	.	0	.	0
25djcz	block1	17	normal	.	.	0	.	0
25djcz	block1	17	normal	424	424	424	1	1
25djcz	block1	17	normal	160	160	160	1	1
25djcz	block1	61	untsheg	.	.	0	.	0
25djcz	block1	61	untsheg	180	423	423	2	2
25djcz	block1	61	untsheg	.	.	0	.	0
25djcz	block1	46	space	213	213	213	1	1
25djcz	block1	46	space	.	.	0	.	0
25djcz	block1	46	space	268	268	268	1	1
25djcz	block1	67	untsheg	135	494	494	2	2
25djcz	block1	67	untsheg	.	.	0	.	0
25djcz	block1	67	untsheg	369	369	369	1	1
25djcz	block1	41	space	280	280	280	1	1
25djcz	block1	41	space	184	184	184	1	1
25djcz	block1	41	space	150	150	438	1	3
25djcz	block1	71	untsheg	438	438	2077	1	4
25djcz	block1	71	untsheg	279	279	279	1	1
25djcz	block1	71	untsheg	.	.	0	.	0
25djcz	block1	59	untsheg	309	309	674	1	2
25djcz	block1	59	untsheg	338	338	1863	1	5
25djcz	block1	59	untsheg	329	329	1772	1	6
25djcz	block1	48	space	218	218	218	1	1
25djcz	block1	48	space	.	.	0	.	0
25djcz	block1	48	space	132	132	132	1	1
25djcz	block1	56	space	157	157	881	1	3
25djcz	block1	56	space	361	361	682	1	2
25djcz	block1	56	space	.	.	0	.	0
25djcz	block1	63	untsheg	352	352	352	1	1
25djcz	block1	63	untsheg	.	.	0	.	0
25djcz	block1	63	untsheg	478	478	478	1	1
25djcz	block1	39	space	.	.	0	.	0
25djcz	block1	39	space	251	251	251	1	1
25djcz	block1	39	space	146	146	146	1	1
25djcz	block1	12	normal	194	194	374	1	2
25djcz	block1	12	normal	.	.	0	.	0
25djcz	block1	12	normal	.	.	0	.	0
25djcz	block1	72	untsheg	.	.	0	.	0
25djcz	block1	72	untsheg	204	204	463	1	2
25djcz	block1	72	untsheg	261	261	261	1	1
25djcz	block1	34	space	140	140	323	1	2
25djcz	block1	34	space	185	185	185	1	1
25djcz	block1	34	space	.	.	0	.	0
25djcz	block1	23	normal	.	.	0	.	0
25djcz	block1	23	normal	.	.	0	.	0
25djcz	block1	23	normal	.	.	0	.	0
25djcz	block1	64	untsheg	165	165	525	1	3
25djcz	block1	64	untsheg	183	183	183	1	1
25djcz	block1	64	untsheg	.	.	0	.	0
25djcz	block1	37	space	205	205	205	1	1
25djcz	block1	37	space	210	444	444	2	2
25djcz	block1	37	space	200	200	200	1	1
25djcz	block1	57	space	118	118	560	1	2
25djcz	block1	57	space	.	.	0	.	0
25djcz	block1	57	space	.	.	0	.	0
25djcz	block1	31	normal	311	645	1264	2	5
25djcz	block1	31	normal	342	342	680	1	2
25djcz	block1	31	normal	311	311	311	1	1
25djcz	block1	21	normal	220	220	389	1	2
25djcz	block1	21	normal	354	606	606	2	2
25djcz	block1	21	normal	.	.	0	.	0
25djcz	block1	54	space	306	306	672	1	2
25djcz	block1	54	space	188	188	188	1	1
25djcz	block1	54	space	184	184	326	1	2
25djcz	block1	76	untsheg	339	339	339	1	1
25djcz	block1	76	untsheg	.	.	0	.	0
25djcz	block1	76	untsheg	253	253	253	1	1
25djcz	block1	11	normal	162	162	162	1	1
25djcz	block1	11	normal	213	213	213	1	1
25djcz	block1	11	normal	224	224	224	1	1
25djcz	block1	30	normal	.	.	0	.	0
25djcz	block1	30	normal	177	177	177	1	1
25djcz	block1	30	normal	232	232	232	1	1
25djcz	block1	52	space	263	263	263	1	1
25djcz	block1	52	space	394	394	394	1	1
25djcz	block1	52	space	316	316	316	1	1
25djcz	block1	32	normal	.	.	0	.	0
25djcz	block1	32	normal	262	262	262	1	1
25djcz	block1	32	normal	.	.	0	.	0
25djcz	block1	22	normal	193	193	476	1	2
25djcz	block1	22	normal	579	579	579	1	1
25djcz	block1	22	normal	184	184	184	1	1
25djcz	block1	10	normal	.	.	0	.	0
25djcz	block1	10	normal	.	.	0	.	0
25djcz	block1	10	normal	152	152	152	1	1
25djcz	block1	81	untsheg	187	187	187	1	1
25djcz	block1	81	untsheg	166	439	439	2	2
25djcz	block1	81	untsheg	334	334	334	1	1
25djcz	block1	80	untsheg	229	229	229	1	1
25djcz	block1	80	untsheg	.	.	0	.	0
25djcz	block1	80	untsheg	156	156	156	1	1
25djcz	block1	47	space	240	240	240	1	1
25djcz	block1	47	space	307	307	307	1	1
25djcz	block1	47	space	321	1116	1239	4	5
25djcz	block1	13	normal	134	296	489	2	3
25djcz	block1	13	normal	244	244	244	1	1
25djcz	block1	13	normal	.	.	0	.	0
25djcz	block1	78	untsheg	353	353	353	1	1
25djcz	block1	78	untsheg	274	274	274	1	1
25djcz	block1	78	untsheg	.	.	0	.	0
25djcz	block1	18	normal	216	216	216	1	1
25djcz	block1	18	normal	239	239	239	1	1
25djcz	block1	18	normal	468	468	468	1	1
25djcz	block1	19	normal	218	218	218	1	1
25djcz	block1	19	normal	223	223	223	1	1
25djcz	block1	19	normal	232	727	1125	2	4
25djcz	block1	68	untsheg	.	.	0	.	0
25djcz	block1	68	untsheg	337	337	337	1	1
25djcz	block1	68	untsheg	.	.	0	.	0
25djcz	block1	60	untsheg	.	.	0	.	0
25djcz	block1	60	untsheg	192	192	661	1	3
25djcz	block1	60	untsheg	296	296	296	1	1
25djcz	block1	24	normal	270	483	779	2	3
25djcz	block1	24	normal	276	276	276	1	1
25djcz	block1	24	normal	212	212	435	1	2
25djcz	block1	25	normal	332	332	664	1	2
25djcz	block1	25	normal	.	.	0	.	0
25djcz	block1	25	normal	279	279	279	1	1
25djcz	block1	65	untsheg	.	.	0	.	0
25djcz	block1	65	untsheg	344	344	344	1	1
25djcz	block1	65	untsheg	.	.	0	.	0
25djcz	block1	53	space	.	.	0	.	0
25djcz	block1	53	space	.	.	0	.	0
25djcz	block1	53	space	600	600	600	1	1
25djcz	block1	55	space	333	333	333	1	1
25djcz	block1	55	space	439	439	711	1	2
25djcz	block1	55	space	353	353	485	1	2
25djcz	block1	77	untsheg	292	292	292	1	1
25djcz	block1	77	untsheg	.	.	0	.	0
25djcz	block1	77	untsheg	.	.	0	.	0
28aq	block1	81	untsheg	272	272	586	1	2
28aq	block1	81	untsheg	396	396	619	1	2
28aq	block1	81	untsheg	261	261	261	1	1
28aq	block1	15	normal	281	281	519	1	2
28aq	block1	15	normal	240	240	240	1	1
28aq	block1	15	normal	271	271	402	1	2
28aq	block1	65	untsheg	128	128	1976	1	7
28aq	block1	65	untsheg	227	227	2238	1	8
28aq	block1	65	untsheg	266	266	266	1	1
28aq	block1	48	space	251	251	251	1	1
28aq	block1	48	space	482	482	482	1	1
28aq	block1	48	space	156	156	156	1	1
28aq	block1	29	normal	432	432	1150	1	4
28aq	block1	29	normal	212	212	212	1	1
28aq	block1	29	normal	238	238	238	1	1
28aq	block1	18	normal	150	602	602	3	3
28aq	block1	18	normal	264	264	264	1	1
28aq	block1	18	normal	.	.	0	.	0
28aq	block1	36	space	261	621	798	3	4
28aq	block1	36	space	154	154	368	1	2
28aq	block1	36	space	209	209	209	1	1
28aq	block1	50	space	233	233	400	1	2
28aq	block1	50	space	.	.	0	.	0
28aq	block1	50	space	269	269	269	1	1
28aq	block1	30	normal	97	97	1208	1	6
28aq	block1	30	normal	537	537	1210	1	4
28aq	block1	30	normal	242	242	845	1	4
28aq	block1	52	space	278	278	489	1	2
28aq	block1	52	space	242	242	242	1	1
28aq	block1	52	space	193	193	600	1	3
28aq	block1	43	space	214	214	988	1	4
28aq	block1	43	space	236	236	627	1	3
28aq	block1	43	space	270	270	270	1	1
28aq	block1	33	normal	.	.	0	.	0
28aq	block1	33	normal	457	457	822	1	2
28aq	block1	33	normal	161	161	393	1	2
28aq	block1	46	space	179	179	278	1	2
28aq	block1	46	space	234	234	629	1	2
28aq	block1	46	space	199	199	199	1	1
28aq	block1	74	untsheg	380	380	1329	1	4
28aq	block1	74	untsheg	159	159	159	1	1
28aq	block1	74	untsheg	362	362	362	1	1
28aq	block1	68	untsheg	283	735	1292	3	6
28aq	block1	68	untsheg	161	435	1352	2	6
28aq	block1	68	untsheg	286	286	493	1	2
28aq	block1	73	untsheg	244	244	1978	1	8
28aq	block1	73	untsheg	592	592	592	1	1
28aq	block1	73	untsheg	655	655	655	1	1
28aq	block1	70	untsheg	359	1375	3332	4	12
28aq	block1	70	untsheg	366	366	1038	1	3
28aq	block1	70	untsheg	321	321	321	1	1
28aq	block1	60	untsheg	235	235	661	1	3
28aq	block1	60	untsheg	370	370	859	1	2
28aq	block1	60	untsheg	.	.	0	.	0
28aq	block1	75	untsheg	202	202	202	1	1
28aq	block1	75	untsheg	256	256	440	1	2
28aq	block1	75	untsheg	193	193	663	1	2
28aq	block1	51	space	132	567	1533	3	7
28aq	block1	51	space	241	1373	2799	4	11
28aq	block1	51	space	176	176	444	1	2
28aq	block1	21	normal	313	313	797	1	2
28aq	block1	21	normal	246	246	870	1	4
28aq	block1	21	normal	167	167	501	1	2
28aq	block1	23	normal	142	142	1570	1	6
28aq	block1	23	normal	376	376	376	1	1
28aq	block1	23	normal	499	499	1222	1	3
28aq	block1	54	space	.	.	0	.	0
28aq	block1	54	space	236	761	761	2	2
28aq	block1	54	space	211	211	211	1	1
28aq	block1	57	space	155	155	155	1	1
28aq	block1	57	space	602	602	798	1	2
28aq	block1	57	space	.	.	0	.	0
28aq	block1	59	untsheg	273	552	552	2	2
28aq	block1	59	untsheg	271	271	893	1	4
28aq	block1	59	untsheg	399	399	1491	1	4
28aq	block1	26	normal	204	204	634	1	3
28aq	block1	26	normal	236	951	1461	3	5
28aq	block1	26	normal	237	237	349	1	2
28aq	block1	71	untsheg	465	465	1147	1	4
28aq	block1	71	untsheg	364	491	812	2	3
28aq	block1	71	untsheg	184	184	184	1	1
28aq	block1	37	space	142	371	371	2	2
28aq	block1	37	space	306	306	1303	1	3
28aq	block1	37	space	.	.	0	.	0
28aq	block1	72	untsheg	173	396	396	2	2
28aq	block1	72	untsheg	204	204	204	1	1
28aq	block1	72	untsheg	233	442	442	2	2
28aq	block1	27	normal	171	413	413	2	2
28aq	block1	27	normal	207	432	572	2	3
28aq	block1	27	normal	785	982	1215	2	3
28aq	block1	25	normal	283	283	283	1	1
28aq	block1	25	normal	294	294	468	1	2
28aq	block1	25	normal	435	435	435	1	1
28aq	block1	47	space	271	271	805	1	4
28aq	block1	47	space	221	221	1208	1	4
28aq	block1	47	space	468	959	959	2	2
28aq	block1	31	normal	350	350	350	1	1
28aq	block1	31	normal	226	226	638	1	2
28aq	block1	31	normal	359	359	1085	1	3
28aq	block1	10	normal	487	487	487	1	1
28aq	block1	10	normal	243	243	243	1	1
28aq	block1	10	normal	.	.	0	.	0
28aq	block1	55	space	523	523	2270	1	9
28aq	block1	55	space	498	498	2746	1	8
28aq	block1	55	space	600	869	3743	2	10
28aq	block1	38	space	147	147	454	1	3
28aq	block1	38	space	.	.	0	.	0
28aq	block1	38	space	.	.	0	.	0
28aq	block1	62	untsheg	250	697	697	2	2
28aq	block1	62	untsheg	232	232	232	1	1
28aq	block1	62	untsheg	248	248	416	1	2
28aq	block1	61	untsheg	477	1024	1385	2	3
[truncated: 12,980 more rows]

## Sheet: Experiment2 local analysis
participants	block	trial	visual cues	first fixation duration	gaze duration	total reading time	fisrt reading times	total fixation times
01sdzm	block1	19	untsheg	418	418	905	1	3
01sdzm	block1	19	untsheg	312	312	312	1	1
01sdzm	block1	19	untsheg	236	508	508	2	2
01sdzm	block1	47	color	273	273	273	1	1
01sdzm	block1	47	color	187	187	187	1	1
01sdzm	block1	47	color	202	202	202	1	1
01sdzm	block1	63	color	379	379	379	1	1
01sdzm	block1	63	color	223	535	535	2	2
01sdzm	block1	63	color	244	244	244	1	1
01sdzm	block1	35	untsheg	257	257	257	1	1
01sdzm	block1	35	untsheg	500	500	500	1	1
01sdzm	block1	35	untsheg	356	684	836	2	3
01sdzm	block1	43	color	144	144	144	1	1
01sdzm	block1	43	color	176	176	176	1	1
01sdzm	block1	43	color	210	210	210	1	1
01sdzm	block1	68	color	299	601	601	2	2
01sdzm	block1	68	color	407	407	407	1	1
01sdzm	block1	68	color	.	.	0	.	0
01sdzm	block1	73	color	252	252	252	1	1
01sdzm	block1	73	color	261	414	414	2	2
01sdzm	block1	73	color	137	137	137	1	1
01sdzm	block1	54	color	248	248	248	1	1
01sdzm	block1	54	color	237	237	237	1	1
01sdzm	block1	54	color	426	426	426	1	1
01sdzm	block1	56	color	149	149	149	1	1
01sdzm	block1	56	color	168	168	168	1	1
01sdzm	block1	56	color	247	247	247	1	1
01sdzm	block1	57	color	299	299	556	1	2
01sdzm	block1	57	color	234	234	234	1	1
01sdzm	block1	57	color	313	313	313	1	1
01sdzm	block1	18	untsheg	285	285	285	1	1
01sdzm	block1	18	untsheg	236	236	236	1	1
01sdzm	block1	18	untsheg	.	.	0	.	0
01sdzm	block1	77	color	459	459	459	1	1
01sdzm	block1	77	color	271	271	271	1	1
01sdzm	block1	77	color	159	159	159	1	1
01sdzm	block1	39	untsheg	121	121	1948	1	6
01sdzm	block1	39	untsheg	205	205	725	1	3
01sdzm	block1	39	untsheg	276	276	276	1	1
01sdzm	block1	44	color	373	373	373	1	1
01sdzm	block1	44	color	199	199	199	1	1
01sdzm	block1	44	color	270	270	270	1	1
01sdzm	block1	28	untsheg	283	283	283	1	1
01sdzm	block1	28	untsheg	290	290	290	1	1
01sdzm	block1	28	untsheg	.	.	0	.	0
01sdzm	block1	64	color	265	265	265	1	1
01sdzm	block1	64	color	203	203	203	1	1
01sdzm	block1	64	color	173	173	173	1	1
01sdzm	block1	33	untsheg	88	88	88	1	1
01sdzm	block1	33	untsheg	298	298	988	1	4
01sdzm	block1	33	untsheg	429	429	429	1	1
01sdzm	block1	59	color	.	.	0	.	0
01sdzm	block1	59	color	223	223	223	1	1
01sdzm	block1	59	color	.	.	0	.	0
01sdzm	block1	25	untsheg	272	272	272	1	1
01sdzm	block1	25	untsheg	350	350	350	1	1
01sdzm	block1	25	untsheg	.	.	0	.	0
01sdzm	block1	14	untsheg	330	330	584	1	2
01sdzm	block1	14	untsheg	203	203	395	1	2
01sdzm	block1	14	untsheg	398	398	398	1	1
01sdzm	block1	24	untsheg	.	.	0	.	0
01sdzm	block1	24	untsheg	472	472	472	1	1
01sdzm	block1	24	untsheg	217	217	217	1	1
01sdzm	block1	26	untsheg	285	285	285	1	1
01sdzm	block1	26	untsheg	318	587	587	2	2
01sdzm	block1	26	untsheg	238	238	238	1	1
01sdzm	block1	61	color	210	426	426	2	2
01sdzm	block1	61	color	248	248	248	1	1
01sdzm	block1	61	color	191	191	191	1	1
01sdzm	block1	51	color	222	222	222	1	1
01sdzm	block1	51	color	321	321	321	1	1
01sdzm	block1	51	color	349	349	349	1	1
01sdzm	block1	21	untsheg	482	482	1430	1	5
01sdzm	block1	21	untsheg	256	256	1633	1	6
01sdzm	block1	21	untsheg	294	294	294	1	1
01sdzm	block1	78	color	216	216	216	1	1
01sdzm	block1	78	color	369	960	960	3	3
01sdzm	block1	78	color	278	278	278	1	1
01sdzm	block1	36	untsheg	160	160	160	1	1
01sdzm	block1	36	untsheg	132	132	458	1	2
01sdzm	block1	36	untsheg	294	294	294	1	1
01sdzm	block1	27	untsheg	503	778	778	2	2
01sdzm	block1	27	untsheg	314	692	909	2	3
01sdzm	block1	27	untsheg	328	456	1448	2	6
01sdzm	block1	38	untsheg	194	194	194	1	1
01sdzm	block1	38	untsheg	257	344	344	2	2
01sdzm	block1	38	untsheg	.	.	0	.	0
01sdzm	block1	12	untsheg	.	.	0	.	0
01sdzm	block1	12	untsheg	326	326	326	1	1
01sdzm	block1	12	untsheg	377	377	377	1	1
01sdzm	block1	13	untsheg	.	.	0	.	0
01sdzm	block1	13	untsheg	255	255	255	1	1
01sdzm	block1	13	untsheg	177	177	177	1	1
01sdzm	block1	60	color	339	339	339	1	1
01sdzm	block1	60	color	263	263	263	1	1
01sdzm	block1	60	color	233	233	233	1	1
01sdzm	block1	70	color	159	159	159	1	1
01sdzm	block1	70	color	255	255	255	1	1
01sdzm	block1	70	color	241	241	241	1	1
01sdzm	block1	23	untsheg	413	413	413	1	1
01sdzm	block1	23	untsheg	441	441	441	1	1
01sdzm	block1	23	untsheg	371	371	371	1	1
01sdzm	block1	17	untsheg	263	263	368	1	2
01sdzm	block1	17	untsheg	194	194	194	1	1
01sdzm	block1	17	untsheg	213	600	600	2	2
01sdzm	block1	20	untsheg	251	251	251	1	1
01sdzm	block1	20	untsheg	216	374	374	2	2
01sdzm	block1	20	untsheg	.	.	0	.	0
01sdzm	block1	9	untsheg	301	301	301	1	1
01sdzm	block1	9	untsheg	.	.	0	.	0
01sdzm	block1	9	untsheg	269	269	269	1	1
01sdzm	block1	31	untsheg	182	182	337	1	2
01sdzm	block1	31	untsheg	197	197	197	1	1
01sdzm	block1	31	untsheg	275	275	275	1	1
01sdzm	block1	58	color	195	195	339	1	2
01sdzm	block1	58	color	209	367	367	2	2
01sdzm	block1	58	color	239	239	239	1	1
01sdzm	block1	11	untsheg	.	.	0	.	0
01sdzm	block1	11	untsheg	282	282	282	1	1
01sdzm	block1	11	untsheg	419	419	419	1	1
01sdzm	block1	29	untsheg	85	85	85	1	1
01sdzm	block1	29	untsheg	486	486	613	1	2
01sdzm	block1	29	untsheg	256	587	821	2	3
01sdzm	block1	65	color	209	209	384	1	2
01sdzm	block1	65	color	221	221	790	1	3
01sdzm	block1	65	color	352	352	352	1	1
01sdzm	block1	34	untsheg	238	238	238	1	1
01sdzm	block1	34	untsheg	243	243	243	1	1
01sdzm	block1	34	untsheg	248	397	684	2	3
01sdzm	block1	15	untsheg	330	330	330	1	1
01sdzm	block1	15	untsheg	456	700	700	2	2
01sdzm	block1	15	untsheg	.	.	0	.	0
01sdzm	block1	49	color	174	174	174	1	1
01sdzm	block1	49	color	312	312	312	1	1
01sdzm	block1	49	color	157	157	157	1	1
01sdzm	block1	72	color	319	319	319	1	1
01sdzm	block1	72	color	.	.	0	.	0
01sdzm	block1	72	color	202	202	202	1	1
01sdzm	block1	62	color	184	184	184	1	1
01sdzm	block1	62	color	188	188	188	1	1
01sdzm	block1	62	color	247	247	247	1	1
01sdzm	block1	52	color	254	697	697	2	2
01sdzm	block1	52	color	249	249	249	1	1
01sdzm	block1	52	color	325	492	492	2	2
01sdzm	block1	53	color	147	289	289	2	2
01sdzm	block1	53	color	157	157	157	1	1
01sdzm	block1	53	color	195	195	195	1	1
01sdzm	block1	10	untsheg	291	291	291	1	1
01sdzm	block1	10	untsheg	130	393	393	2	2
01sdzm	block1	10	untsheg	246	437	437	2	2
01sdzm	block1	48	color	237	237	237	1	1
01sdzm	block1	48	color	177	177	452	1	2
01sdzm	block1	48	color	196	196	196	1	1
01sdzm	block1	75	color	254	254	254	1	1
01sdzm	block1	75	color	242	242	242	1	1
01sdzm	block1	75	color	466	466	466	1	1
01sdzm	block1	46	color	214	214	214	1	1
01sdzm	block1	46	color	229	229	229	1	1
01sdzm	block1	46	color	280	280	280	1	1
01sdzm	block1	42	untsheg	139	139	230	1	2
01sdzm	block1	42	untsheg	245	245	692	1	3
01sdzm	block1	42	untsheg	.	.	0	.	0
01sdzm	block1	67	color	227	227	512	1	2
01sdzm	block1	67	color	298	298	298	1	1
01sdzm	block1	67	color	224	224	224	1	1
01sdzm	block1	30	untsheg	217	217	217	1	1
01sdzm	block1	30	untsheg	275	275	275	1	1
01sdzm	block1	30	untsheg	181	181	443	1	2
01sdzm	block1	50	color	113	113	406	1	2
01sdzm	block1	50	color	194	194	194	1	1
01sdzm	block1	50	color	200	200	200	1	1
01sdzm	block1	55	color	92	92	92	1	1
01sdzm	block1	55	color	182	182	182	1	1
01sdzm	block1	55	color	201	575	575	2	2
01sdzm	block1	66	color	274	274	274	1	1
01sdzm	block1	66	color	415	741	930	2	3
01sdzm	block1	66	color	242	242	467	1	2
01sdzm	block1	37	untsheg	278	278	278	1	1
01sdzm	block1	37	untsheg	264	264	264	1	1
01sdzm	block1	37	untsheg	414	414	414	1	1
01sdzm	block1	41	untsheg	187	187	187	1	1
01sdzm	block1	41	untsheg	188	188	188	1	1
01sdzm	block1	41	untsheg	293	293	293	1	1
01sdzm	block1	32	untsheg	318	566	566	2	2
01sdzm	block1	32	untsheg	248	468	468	2	2
01sdzm	block1	32	untsheg	.	.	0	.	0
01sdzm	block1	8	untsheg	324	324	324	1	1
01sdzm	block1	8	untsheg	223	223	223	1	1
01sdzm	block1	8	untsheg	338	338	338	1	1
01sdzm	block1	16	untsheg	429	429	429	1	1
01sdzm	block1	16	untsheg	156	156	156	1	1
01sdzm	block1	16	untsheg	229	229	582	1	2
01sdzm	block1	40	untsheg	253	253	253	1	1
01sdzm	block1	40	untsheg	197	197	197	1	1
01sdzm	block1	40	untsheg	.	.	0	.	0
03bp	block1	70	color	141	456	456	2	2
03bp	block1	70	color	164	164	164	1	1
03bp	block1	70	color	.	.	0	.	0
03bp	block1	77	color	.	.	0	.	0
03bp	block1	77	color	183	183	654	1	3
03bp	block1	77	color	171	171	800	1	4
03bp	block1	50	color	230	230	230	1	1
03bp	block1	50	color	183	183	183	1	1
03bp	block1	50	color	.	.	0	.	0
03bp	block1	72	color	165	493	493	2	2
03bp	block1	72	color	332	332	332	1	1
03bp	block1	72	color	.	.	0	.	0
03bp	block1	64	color	176	176	176	1	1
03bp	block1	64	color	.	.	0	.	0
03bp	block1	64	color	205	338	516	2	3
03bp	block1	62	color	208	208	705	1	3
03bp	block1	62	color	.	.	0	.	0
03bp	block1	62	color	257	257	257	1	1
03bp	block1	23	untsheg	278	278	278	1	1
03bp	block1	23	untsheg	266	266	266	1	1
03bp	block1	23	untsheg	387	387	387	1	1
03bp	block1	14	untsheg	170	170	170	1	1
03bp	block1	14	untsheg	171	171	171	1	1
03bp	block1	14	untsheg	171	171	171	1	1
03bp	block1	40	untsheg	367	367	367	1	1
03bp	block1	40	untsheg	277	277	521	1	2
03bp	block1	40	untsheg	.	.	0	.	0
03bp	block1	11	untsheg	243	243	243	1	1
03bp	block1	11	untsheg	.	.	0	.	0
03bp	block1	11	untsheg	233	677	677	4	4
03bp	block1	67	color	271	530	707	3	4
03bp	block1	67	color	198	198	198	1	1
03bp	block1	67	color	111	111	111	1	1
03bp	block1	68	color	135	135	396	1	2
03bp	block1	68	color	336	336	336	1	1
03bp	block1	68	color	171	171	171	1	1
03bp	block1	12	untsheg	416	416	416	1	1
03bp	block1	12	untsheg	304	304	304	1	1
03bp	block1	12	untsheg	.	.	0	.	0
03bp	block1	34	untsheg	219	219	219	1	1
03bp	block1	34	untsheg	139	139	516	1	2
03bp	block1	34	untsheg	.	.	0	.	0
03bp	block1	53	color	207	207	453	1	2
03bp	block1	53	color	260	260	260	1	1
03bp	block1	53	color	234	234	234	1	1
03bp	block1	25	untsheg	367	559	559	2	2
03bp	block1	25	untsheg	218	218	218	1	1
03bp	block1	25	untsheg	189	189	189	1	1
03bp	block1	35	untsheg	319	664	664	2	2
03bp	block1	35	untsheg	.	.	0	.	0
03bp	block1	35	untsheg	413	413	413	1	1
03bp	block1	13	untsheg	246	246	673	1	3
03bp	block1	13	untsheg	235	418	418	2	2
03bp	block1	13	untsheg	253	775	963	3	4
03bp	block1	20	untsheg	315	315	315	1	1
03bp	block1	20	untsheg	362	362	362	1	1
03bp	block1	20	untsheg	310	727	727	3	3
03bp	block1	19	untsheg	233	233	543	1	3
03bp	block1	19	untsheg	414	414	414	1	1
03bp	block1	19	untsheg	248	346	346	2	2
03bp	block1	45	color	.	.	0	.	0
03bp	block1	45	color	246	246	246	1	1
03bp	block1	45	color	313	313	313	1	1
03bp	block1	48	color	231	231	231	1	1
03bp	block1	48	color	166	166	166	1	1
03bp	block1	48	color	175	175	175	1	1
03bp	block1	58	color	179	179	179	1	1
03bp	block1	58	color	223	223	223	1	1
03bp	block1	58	color	252	252	252	1	1
03bp	block1	51	color	320	320	320	1	1
03bp	block1	51	color	304	304	304	1	1
03bp	block1	51	color	247	247	247	1	1
03bp	block1	10	untsheg	157	157	157	1	1
03bp	block1	10	untsheg	296	296	296	1	1
03bp	block1	10	untsheg	236	563	563	2	2
03bp	block1	46	color	161	161	575	1	3
03bp	block1	46	color	141	411	411	2	2
03bp	block1	46	color	316	316	316	1	1
03bp	block1	38	untsheg	167	167	167	1	1
03bp	block1	38	untsheg	404	404	566	1	2
03bp	block1	38	untsheg	384	384	384	1	1
03bp	block1	8	untsheg	.	.	0	.	0
03bp	block1	8	untsheg	299	299	466	1	2
03bp	block1	8	untsheg	.	.	0	.	0
03bp	block1	44	color	198	198	198	1	1
03bp	block1	44	color	207	207	1070	1	5
03bp	block1	44	color	.	.	0	.	0
03bp	block1	27	untsheg	291	291	291	1	1
03bp	block1	27	untsheg	146	307	307	2	2
03bp	block1	27	untsheg	184	486	822	2	3
03bp	block1	43	color	164	164	335	1	2
03bp	block1	43	color	202	202	202	1	1
03bp	block1	43	color	211	211	479	1	2
03bp	block1	78	color	304	304	304	1	1
03bp	block1	78	color	161	161	334	1	2
03bp	block1	78	color	236	236	372	1	2
03bp	block1	41	untsheg	372	372	537	1	2
03bp	block1	41	untsheg	203	203	203	1	1
03bp	block1	41	untsheg	270	270	270	1	1
03bp	block1	57	color	122	122	798	1	3
03bp	block1	57	color	180	180	180	1	1
03bp	block1	57	color	.	.	0	.	0
03bp	block1	56	color	200	200	384	1	2
03bp	block1	56	color	.	.	0	.	0
03bp	block1	56	color	182	182	182	1	1
03bp	block1	37	untsheg	184	184	363	1	2
03bp	block1	37	untsheg	354	354	354	1	1
03bp	block1	37	untsheg	283	283	283	1	1
03bp	block1	17	untsheg	298	298	298	1	1
03bp	block1	17	untsheg	175	175	175	1	1
03bp	block1	17	untsheg	105	105	105	1	1
03bp	block1	55	color	210	364	364	2	2
03bp	block1	55	color	197	197	197	1	1
03bp	block1	55	color	126	126	324	1	2
03bp	block1	30	untsheg	198	198	360	1	2
03bp	block1	30	untsheg	236	236	236	1	1
03bp	block1	30	untsheg	372	372	604	1	2
03bp	block1	22	untsheg	426	426	426	1	1
03bp	block1	22	untsheg	220	220	220	1	1
03bp	block1	22	untsheg	171	171	422	1	2
03bp	block1	60	color	437	437	710	1	2
03bp	block1	60	color	.	.	0	.	0
03bp	block1	60	color	249	249	249	1	1
03bp	block1	24	untsheg	247	247	247	1	1
03bp	block1	24	untsheg	271	271	271	1	1
03bp	block1	24	untsheg	.	.	0	.	0
03bp	block1	76	color	246	246	542	1	2
03bp	block1	76	color	183	183	278	1	2
03bp	block1	76	color	440	440	440	1	1
03bp	block1	65	color	166	166	518	1	2
03bp	block1	65	color	331	331	331	1	1
03bp	block1	65	color	229	229	229	1	1
03bp	block1	36	untsheg	214	214	214	1	1
03bp	block1	36	untsheg	.	.	0	.	0
03bp	block1	36	untsheg	324	324	324	1	1
03bp	block1	21	untsheg	256	429	1552	2	4
03bp	block1	21	untsheg	198	198	448	1	2
03bp	block1	21	untsheg	.	.	0	.	0
03bp	block1	71	color	536	877	1212	2	3
03bp	block1	71	color	.	.	0	.	0
03bp	block1	71	color	293	293	293	1	1
03bp	block1	61	color	134	134	829	1	3
03bp	block1	61	color	244	244	470	1	2
03bp	block1	61	color	228	228	228	1	1
03bp	block1	54	color	232	232	330	1	2
03bp	block1	54	color	.	.	0	.	0
03bp	block1	54	color	305	305	305	1	1
03bp	block1	49	color	464	464	464	1	1
03bp	block1	49	color	181	351	351	2	2
03bp	block1	49	color	222	222	222	1	1
03bp	block1	33	untsheg	159	380	380	2	2
03bp	block1	33	untsheg	468	643	643	2	2
03bp	block1	33	untsheg	148	148	148	1	1
03bp	block1	69	color	342	342	342	1	1
03bp	block1	69	color	150	150	428	1	2
03bp	block1	69	color	154	154	326	1	2
03bp	block1	73	color	167	167	422	1	2
03bp	block1	73	color	240	407	407	2	2
03bp	block1	73	color	.	.	0	.	0
03bp	block1	16	untsheg	179	179	179	1	1
03bp	block1	16	untsheg	148	371	371	2	2
03bp	block1	16	untsheg	316	316	780	1	2
03bp	block1	29	untsheg	.	.	0	.	0
03bp	block1	29	untsheg	202	202	416	1	2
03bp	block1	29	untsheg	217	217	217	1	1
03bp	block1	7	untsheg	149	149	149	1	1
03bp	block1	7	untsheg	174	174	174	1	1
03bp	block1	7	untsheg	289	289	289	1	1
03bp	block1	32	untsheg	281	281	524	1	2
03bp	block1	32	untsheg	143	143	143	1	1
03bp	block1	32	untsheg	299	299	299	1	1
03bp	block1	75	color	429	529	888	2	4
03bp	block1	75	color	217	217	217	1	1
03bp	block1	75	color	.	.	0	.	0
03bp	block1	15	untsheg	176	328	328	2	2
03bp	block1	15	untsheg	194	194	194	1	1
03bp	block1	15	untsheg	.	.	0	.	0
03bp	block1	18	untsheg	248	248	248	1	1
03bp	block1	18	untsheg	176	176	176	1	1
03bp	block1	18	untsheg	224	224	224	1	1
03bp	block1	74	color	430	430	430	1	1
03bp	block1	74	color	199	199	536	1	2
03bp	block1	74	color	217	217	217	1	1
03bp	block1	66	color	140	140	282	1	2
03bp	block1	66	color	204	204	204	1	1
03bp	block1	66	color	148	148	373	1	2
03bp	block1	59	color	248	248	248	1	1
03bp	block1	59	color	.	.	0	.	0
03bp	block1	59	color	105	105	105	1	1
03bp	block1	9	untsheg	233	233	233	1	1
03bp	block1	9	untsheg	.	.	0	.	0
03bp	block1	9	untsheg	.	.	0	.	0
03bp	block1	47	color	159	159	527	1	3
03bp	block1	47	color	419	419	419	1	1
03bp	block1	47	color	288	288	288	1	1
05crqz	block1	76	color	297	395	395	2	2
05crqz	block1	76	color	117	117	870	1	4
05crqz	block1	76	color	159	159	1172	1	5
05crqz	block1	22	untsheg	234	234	705	1	3
05crqz	block1	22	untsheg	225	225	225	1	1
05crqz	block1	22	untsheg	.	.	0	.	0
05crqz	block1	35	untsheg	155	155	155	1	1
05crqz	block1	35	untsheg	355	612	739	2	3
05crqz	block1	35	untsheg	465	465	465	1	1
05crqz	block1	17	untsheg	171	171	547	1	3
05crqz	block1	17	untsheg	482	482	482	1	1
05crqz	block1	17	untsheg	198	198	198	1	1
05crqz	block1	59	color	174	174	1706	1	7
05crqz	block1	59	color	.	.	0	.	0
05crqz	block1	59	color	198	198	198	1	1
05crqz	block1	65	color	239	538	965	2	4
05crqz	block1	65	color	.	.	0	.	0
05crqz	block1	65	color	403	403	403	1	1
05crqz	block1	44	color	91	91	91	1	1
05crqz	block1	44	color	.	.	0	.	0
05crqz	block1	44	color	.	.	0	.	0
05crqz	block1	21	untsheg	209	209	534	1	3
05crqz	block1	21	untsheg	255	255	649	1	3
05crqz	block1	21	untsheg	.	.	0	.	0
05crqz	block1	58	color	348	348	348	1	1
05crqz	block1	58	color	.	.	0	.	0
05crqz	block1	58	color	174	174	301	1	2
05crqz	block1	42	untsheg	203	203	2031	1	7
05crqz	block1	42	untsheg	566	566	748	1	2
05crqz	block1	42	untsheg	226	226	226	1	1
05crqz	block1	75	color	134	134	134	1	1
05crqz	block1	75	color	178	178	178	1	1
05crqz	block1	75	color	121	121	121	1	1
05crqz	block1	77	color	212	684	684	3	3
05crqz	block1	77	color	220	220	220	1	1
05crqz	block1	77	color	118	118	426	1	2
05crqz	block1	70	color	587	587	1416	1	4
05crqz	block1	70	color	422	422	958	1	3
05crqz	block1	70	color	166	326	326	2	2
05crqz	block1	9	untsheg	575	970	970	3	3
05crqz	block1	9	untsheg	262	262	262	1	1
05crqz	block1	9	untsheg	139	139	139	1	1
05crqz	block1	19	untsheg	534	534	1779	1	6
05crqz	block1	19	untsheg	249	249	249	1	1
05crqz	block1	19	untsheg	377	629	954	2	4
05crqz	block1	8	untsheg	307	307	694	1	3
05crqz	block1	8	untsheg	183	472	472	2	2
05crqz	block1	8	untsheg	.	.	0	.	0
05crqz	block1	56	color	242	242	242	1	1
05crqz	block1	56	color	.	.	0	.	0
05crqz	block1	56	color	.	.	0	.	0
05crqz	block1	61	color	201	201	201	1	1
05crqz	block1	61	color	139	139	139	1	1
05crqz	block1	61	color	.	.	0	.	0
05crqz	block1	52	color	.	.	0	.	0
05crqz	block1	52	color	.	.	0	.	0
05crqz	block1	52	color	613	613	613	1	1
05crqz	block1	62	color	294	294	294	1	1
05crqz	block1	62	color	.	.	0	.	0
05crqz	block1	62	color	.	.	0	.	0
05crqz	block1	68	color	.	.	0	.	0
05crqz	block1	68	color	.	.	0	.	0
05crqz	block1	68	color	.	.	0	.	0
05crqz	block1	16	untsheg	201	617	617	3	3
05crqz	block1	16	untsheg	258	258	258	1	1
05crqz	block1	16	untsheg	.	.	0	.	0
05crqz	block1	47	color	299	299	549	1	2
05crqz	block1	47	color	249	249	249	1	1
05crqz	block1	47	color	184	184	184	1	1
05crqz	block1	28	untsheg	469	869	869	2	2
05crqz	block1	28	untsheg	166	166	166	1	1
05crqz	block1	28	untsheg	346	621	621	2	2
05crqz	block1	7	untsheg	209	209	513	1	2
05crqz	block1	7	untsheg	314	546	546	2	2
05crqz	block1	7	untsheg	202	202	202	1	1
05crqz	block1	34	untsheg	277	487	487	2	2
05crqz	block1	34	untsheg	355	355	564	1	2
05crqz	block1	34	untsheg	195	429	429	2	2
05crqz	block1	40	untsheg	188	188	462	1	2
05crqz	block1	40	untsheg	319	319	319	1	1
05crqz	block1	40	untsheg	188	188	188	1	1
05crqz	block1	46	color	144	395	395	2	2
05crqz	block1	46	color	238	238	469	1	2
05crqz	block1	46	color	305	305	305	1	1
05crqz	block1	45	color	173	173	327	1	2
05crqz	block1	45	color	307	307	783	1	3
05crqz	block1	45	color	180	180	180	1	1
05crqz	block1	26	untsheg	483	483	1730	1	4
05crqz	block1	26	untsheg	415	415	415	1	1
05crqz	block1	26	untsheg	192	192	192	1	1
05crqz	block1	29	untsheg	240	437	437	2	2
05crqz	block1	29	untsheg	238	238	238	1	1
05crqz	block1	29	untsheg	185	185	527	1	2
05crqz	block1	24	untsheg	305	305	305	1	1
05crqz	block1	24	untsheg	268	268	268	1	1
05crqz	block1	24	untsheg	331	331	639	1	2
05crqz	block1	18	untsheg	431	609	609	2	2
05crqz	block1	18	untsheg	205	205	205	1	1
05crqz	block1	18	untsheg	233	233	616	1	3
05crqz	block1	31	untsheg	180	180	180	1	1
05crqz	block1	31	untsheg	.	.	0	.	0
05crqz	block1	31	untsheg	244	244	244	1	1
05crqz	block1	23	untsheg	371	371	371	1	1
05crqz	block1	23	untsheg	317	317	317	1	1
05crqz	block1	23	untsheg	232	232	514	1	2
05crqz	block1	48	color	246	246	448	1	2
05crqz	block1	48	color	273	273	273	1	1
05crqz	block1	48	color	317	317	317	1	1
05crqz	block1	13	untsheg	193	370	370	2	2
05crqz	block1	13	untsheg	165	165	322	1	2
05crqz	block1	13	untsheg	192	192	192	1	1
05crqz	block1	57	color	301	301	417	1	2
05crqz	block1	57	color	235	235	441	1	2
05crqz	block1	57	color	183	183	183	1	1
05crqz	block1	49	color	332	332	332	1	1
05crqz	block1	49	color	237	237	237	1	1
05crqz	block1	49	color	185	185	185	1	1
05crqz	block1	73	color	225	225	225	1	1
05crqz	block1	73	color	413	413	413	1	1
05crqz	block1	73	color	.	.	0	.	0
05crqz	block1	38	untsheg	158	158	543	1	2
05crqz	block1	38	untsheg	255	255	666	1	2
05crqz	block1	38	untsheg	415	415	736	1	2
05crqz	block1	54	color	289	462	1151	2	5
05crqz	block1	54	color	.	.	0	.	0
05crqz	block1	54	color	257	257	471	1	2
05crqz	block1	32	untsheg	522	522	522	1	1
05crqz	block1	32	untsheg	.	.	0	.	0
05crqz	block1	32	untsheg	333	333	333	1	1
05crqz	block1	43	color	415	415	415	1	1
05crqz	block1	43	color	346	474	474	2	2
05crqz	block1	43	color	214	214	214	1	1
05crqz	block1	36	untsheg	346	479	867	2	3
05crqz	block1	36	untsheg	313	313	313	1	1
05crqz	block1	36	untsheg	225	225	522	1	2
05crqz	block1	74	color	357	644	955	3	5
05crqz	block1	74	color	263	263	263	1	1
05crqz	block1	74	color	218	422	422	2	2
05crqz	block1	15	untsheg	301	301	301	1	1
05crqz	block1	15	untsheg	300	300	300	1	1
05crqz	block1	15	untsheg	209	209	209	1	1
05crqz	block1	41	untsheg	206	206	1010	1	4
05crqz	block1	41	untsheg	.	.	0	.	0
05crqz	block1	41	untsheg	406	406	406	1	1
05crqz	block1	14	untsheg	184	184	374	1	2
05crqz	block1	14	untsheg	186	186	366	1	2
05crqz	block1	14	untsheg	147	147	1770	1	6
05crqz	block1	51	color	.	.	0	.	0
05crqz	block1	51	color	.	.	0	.	0
05crqz	block1	51	color	190	190	360	1	2
07ozlm	block1	17	untsheg	406	406	406	1	1
07ozlm	block1	17	untsheg	249	249	249	1	1
07ozlm	block1	17	untsheg	242	242	242	1	1
07ozlm	block1	27	untsheg	493	493	1007	1	2
07ozlm	block1	27	untsheg	554	844	1349	2	3
07ozlm	block1	27	untsheg	243	243	625	1	2
07ozlm	block1	59	color	579	579	579	1	1
07ozlm	block1	59	color	287	287	287	1	1
07ozlm	block1	59	color	475	475	475	1	1
07ozlm	block1	12	untsheg	395	395	395	1	1
07ozlm	block1	12	untsheg	302	302	302	1	1
07ozlm	block1	12	untsheg	261	261	261	1	1
07ozlm	block1	51	color	339	339	339	1	1
07ozlm	block1	51	color	272	272	272	1	1
07ozlm	block1	51	color	300	300	300	1	1
07ozlm	block1	35	untsheg	231	231	231	1	1
07ozlm	block1	35	untsheg	519	519	519	1	1
07ozlm	block1	35	untsheg	379	379	379	1	1
07ozlm	block1	58	color	213	213	213	1	1
07ozlm	block1	58	color	387	387	387	1	1
07ozlm	block1	58	color	276	276	276	1	1
07ozlm	block1	43	color	336	336	336	1	1
07ozlm	block1	43	color	.	.	0	.	0
07ozlm	block1	43	color	216	216	216	1	1
07ozlm	block1	32	untsheg	238	238	238	1	1
07ozlm	block1	32	untsheg	.	.	0	.	0
07ozlm	block1	32	untsheg	.	.	0	.	0
07ozlm	block1	49	color	320	320	320	1	1
07ozlm	block1	49	color	263	263	622	1	2
07ozlm	block1	49	color	.	.	0	.	0
07ozlm	block1	71	color	194	194	429	1	2
07ozlm	block1	71	color	174	174	174	1	1
07ozlm	block1	71	color	474	474	474	1	1
07ozlm	block1	24	untsheg	.	.	0	.	0
07ozlm	block1	24	untsheg	343	343	343	1	1
07ozlm	block1	24	untsheg	243	564	564	2	2
07ozlm	block1	56	color	135	267	833	2	4
07ozlm	block1	56	color	248	248	248	1	1
07ozlm	block1	56	color	.	.	0	.	0
07ozlm	block1	19	untsheg	303	684	684	2	2
07ozlm	block1	19	untsheg	190	190	687	1	3
07ozlm	block1	19	untsheg	.	.	0	.	0
07ozlm	block1	21	untsheg	588	588	1358	1	2
07ozlm	block1	21	untsheg	.	.	0	.	0
07ozlm	block1	21	untsheg	.	.	0	.	0
07ozlm	block1	7	untsheg	501	501	501	1	1
07ozlm	block1	7	untsheg	.	.	0	.	0
07ozlm	block1	7	untsheg	.	.	0	.	0
07ozlm	block1	67	color	.	.	0	.	0
07ozlm	block1	67	color	.	.	0	.	0
07ozlm	block1	67	color	230	466	466	2	2
07ozlm	block1	15	untsheg	562	796	1027	2	3
07ozlm	block1	15	untsheg	133	133	434	1	2
07ozlm	block1	15	untsheg	.	.	0	.	0
07ozlm	block1	10	untsheg	417	417	417	1	1
07ozlm	block1	10	untsheg	238	238	397	1	2
07ozlm	block1	10	untsheg	158	158	158	1	1
07ozlm	block1	8	untsheg	348	348	348	1	1
07ozlm	block1	8	untsheg	541	541	903	1	2
07ozlm	block1	8	untsheg	.	.	0	.	0
07ozlm	block1	76	color	265	265	265	1	1
07ozlm	block1	76	color	.	.	0	.	0
07ozlm	block1	76	color	.	.	0	.	0
07ozlm	block1	25	untsheg	399	399	1183	1	2
07ozlm	block1	25	untsheg	.	.	0	.	0
07ozlm	block1	25	untsheg	.	.	0	.	0
07ozlm	block1	47	color	157	410	410	2	2
07ozlm	block1	47	color	708	1302	1443	2	3
07ozlm	block1	47	color	121	121	121	1	1
07ozlm	block1	50	color	172	172	172	1	1
07ozlm	block1	50	color	441	441	441	1	1
07ozlm	block1	50	color	.	.	0	.	0
07ozlm	block1	20	untsheg	.	.	0	.	0
07ozlm	block1	20	untsheg	.	.	0	.	0
07ozlm	block1	20	untsheg	.	.	0	.	0
07ozlm	block1	29	untsheg	217	217	217	1	1
07ozlm	block1	29	untsheg	471	471	471	1	1
07ozlm	block1	29	untsheg	343	343	343	1	1
07ozlm	block1	28	untsheg	237	910	910	2	2
07ozlm	block1	28	untsheg	217	217	217	1	1
07ozlm	block1	28	untsheg	593	593	593	1	1
07ozlm	block1	61	color	265	265	265	1	1
07ozlm	block1	61	color	.	.	0	.	0
07ozlm	block1	61	color	342	342	342	1	1
07ozlm	block1	60	color	565	1226	1226	2	2
07ozlm	block1	60	color	187	187	187	1	1
07ozlm	block1	60	color	234	234	234	1	1
07ozlm	block1	62	color	222	469	469	2	2
07ozlm	block1	62	color	282	282	282	1	1
07ozlm	block1	62	color	.	.	0	.	0
07ozlm	block1	55	color	520	520	520	1	1
07ozlm	block1	55	color	288	288	288	1	1
07ozlm	block1	55	color	.	.	0	.	0
07ozlm	block1	73	color	248	580	580	2	2
07ozlm	block1	73	color	403	403	403	1	1
07ozlm	block1	73	color	.	.	0	.	0
07ozlm	block1	23	untsheg	265	265	650	1	3
07ozlm	block1	23	untsheg	300	300	822	1	3
07ozlm	block1	23	untsheg	540	540	540	1	1
07ozlm	block1	78	color	250	250	1108	1	4
07ozlm	block1	78	color	198	198	683	1	2
07ozlm	block1	78	color	170	170	170	1	1
07ozlm	block1	16	untsheg	.	.	0	.	0
07ozlm	block1	16	untsheg	.	.	0	.	0
07ozlm	block1	16	untsheg	511	511	511	1	1
07ozlm	block1	44	color	.	.	0	.	0
07ozlm	block1	44	color	629	629	629	1	1
07ozlm	block1	44	color	566	566	566	1	1
07ozlm	block1	38	untsheg	165	165	165	1	1
07ozlm	block1	38	untsheg	348	348	348	1	1
07ozlm	block1	38	untsheg	105	105	105	1	1
07ozlm	block1	74	color	225	225	225	1	1
07ozlm	block1	74	color	239	239	239	1	1
07ozlm	block1	74	color	.	.	0	.	0
07ozlm	block1	22	untsheg	173	173	173	1	1
07ozlm	block1	22	untsheg	226	226	226	1	1
07ozlm	block1	22	untsheg	.	.	0	.	0
07ozlm	block1	31	untsheg	165	165	366	1	2
07ozlm	block1	31	untsheg	388	388	388	1	1
07ozlm	block1	31	untsheg	454	454	454	1	1
07ozlm	block1	48	color	519	519	519	1	1
07ozlm	block1	48	color	.	.	0	.	0
07ozlm	block1	48	color	813	813	813	1	1
07ozlm	block1	69	color	.	.	0	.	0
07ozlm	block1	69	color	463	463	463	1	1
07ozlm	block1	69	color	376	376	376	1	1
07ozlm	block1	65	color	519	519	519	1	1
07ozlm	block1	65	color	215	215	215	1	1
07ozlm	block1	65	color	.	.	0	.	0
07ozlm	block1	37	untsheg	302	302	302	1	1
07ozlm	block1	37	untsheg	282	282	282	1	1
07ozlm	block1	37	untsheg	610	610	610	1	1
07ozlm	block1	30	untsheg	251	251	251	1	1
07ozlm	block1	30	untsheg	194	194	502	1	2
07ozlm	block1	30	untsheg	.	.	0	.	0
07ozlm	block1	66	color	.	.	0	.	0
07ozlm	block1	66	color	479	479	479	1	1
07ozlm	block1	66	color	117	117	117	1	1
07ozlm	block1	75	color	260	260	260	1	1
07ozlm	block1	75	color	188	282	282	2	2
07ozlm	block1	75	color	.	.	0	.	0
07ozlm	block1	11	untsheg	.	.	0	.	0
07ozlm	block1	11	untsheg	670	670	670	1	1
07ozlm	block1	11	untsheg	567	567	567	1	1
07ozlm	block1	9	untsheg	244	529	529	2	2
07ozlm	block1	9	untsheg	319	319	319	1	1
07ozlm	block1	9	untsheg	.	.	0	.	0
07ozlm	block1	57	color	474	474	474	1	1
07ozlm	block1	57	color	386	386	621	1	2
07ozlm	block1	57	color	.	.	0	.	0
07ozlm	block1	41	untsheg	.	.	0	.	0
07ozlm	block1	41	untsheg	195	390	540	2	3
07ozlm	block1	41	untsheg	356	356	356	1	1
07ozlm	block1	42	untsheg	524	524	524	1	1
07ozlm	block1	42	untsheg	159	159	159	1	1
07ozlm	block1	42	untsheg	433	433	433	1	1
07ozlm	block1	36	untsheg	.	.	0	.	0
07ozlm	block1	36	untsheg	227	227	227	1	1
07ozlm	block1	36	untsheg	.	.	0	.	0
07ozlm	block1	72	color	272	272	602	1	2
07ozlm	block1	72	color	152	152	343	1	2
07ozlm	block1	72	color	164	164	164	1	1
07ozlm	block1	53	color	242	242	529	1	2
07ozlm	block1	53	color	486	486	486	1	1
07ozlm	block1	53	color	.	.	0	.	0
07ozlm	block1	54	color	348	600	2348	2	5
07ozlm	block1	54	color	166	166	166	1	1
07ozlm	block1	54	color	623	623	806	1	2
07ozlm	block1	46	color	264	264	264	1	1
07ozlm	block1	46	color	574	574	574	1	1
07ozlm	block1	46	color	532	532	532	1	1
07ozlm	block1	34	untsheg	219	219	219	1	1
07ozlm	block1	34	untsheg	462	462	792	1	2
07ozlm	block1	34	untsheg	303	303	303	1	1
07ozlm	block1	26	untsheg	180	1028	1507	2	3
07ozlm	block1	26	untsheg	354	354	866	1	3
07ozlm	block1	26	untsheg	.	.	0	.	0
07ozlm	block1	68	color	455	455	455	1	1
07ozlm	block1	68	color	.	.	0	.	0
07ozlm	block1	68	color	.	.	0	.	0
07ozlm	block1	70	color	201	201	201	1	1
07ozlm	block1	70	color	336	336	336	1	1
07ozlm	block1	70	color	437	437	658	1	2
07ozlm	block1	77	color	422	422	663	1	2
07ozlm	block1	77	color	.	.	0	.	0
07ozlm	block1	77	color	268	268	268	1	1
07ozlm	block1	39	untsheg	.	.	0	.	0
07ozlm	block1	39	untsheg	599	599	911	1	2
07ozlm	block1	39	untsheg	195	195	195	1	1
07ozlm	block1	45	color	506	506	506	1	1
07ozlm	block1	45	color	514	514	1018	1	2
07ozlm	block1	45	color	251	251	251	1	1
07ozlm	block1	63	color	118	118	499	1	2
07ozlm	block1	63	color	710	710	710	1	1
07ozlm	block1	63	color	176	176	176	1	1
07ozlm	block1	33	untsheg	.	.	0	.	0
07ozlm	block1	33	untsheg	449	449	449	1	1
07ozlm	block1	33	untsheg	204	204	204	1	1
07ozlm	block1	13	untsheg	293	293	293	1	1
07ozlm	block1	13	untsheg	.	.	0	.	0
07ozlm	block1	13	untsheg	271	271	271	1	1
07ozlm	block1	18	untsheg	360	360	661	1	2
07ozlm	block1	18	untsheg	223	223	223	1	1
07ozlm	block1	18	untsheg	508	508	508	1	1
07ozlm	block1	52	color	361	604	784	2	3
07ozlm	block1	52	color	192	192	192	1	1
07ozlm	block1	52	color	867	867	1206	1	2
07ozlm	block1	64	color	93	93	93	1	1
07ozlm	block1	64	color	280	280	280	1	1
07ozlm	block1	64	color	597	597	597	1	1
07ozlm	block1	14	untsheg	285	285	285	1	1
07ozlm	block1	14	untsheg	230	230	230	1	1
07ozlm	block1	14	untsheg	.	.	0	.	0
07ozlm	block1	40	untsheg	462	462	462	1	1
07ozlm	block1	40	untsheg	240	240	531	1	2
07ozlm	block1	40	untsheg	336	336	336	1	1
09dzm	block1	45	color	255	255	632	1	2
09dzm	block1	45	color	466	466	466	1	1
09dzm	block1	45	color	275	275	275	1	1
09dzm	block1	56	color	.	.	0	.	0
09dzm	block1	56	color	317	317	317	1	1
09dzm	block1	56	color	500	500	500	1	1
09dzm	block1	38	untsheg	539	539	733	1	2
09dzm	block1	38	untsheg	257	257	257	1	1
09dzm	block1	38	untsheg	145	145	145	1	1
09dzm	block1	39	untsheg	394	394	733	1	2
09dzm	block1	39	untsheg	156	156	1370	1	4
09dzm	block1	39	untsheg	451	451	451	1	1
09dzm	block1	55	color	404	404	847	1	2
09dzm	block1	55	color	451	451	451	1	1
09dzm	block1	55	color	348	348	348	1	1
09dzm	block1	51	color	218	218	398	1	2
09dzm	block1	51	color	.	.	0	.	0
09dzm	block1	51	color	516	516	516	1	1
09dzm	block1	49	color	277	277	277	1	1
09dzm	block1	49	color	308	397	397	2	2
09dzm	block1	49	color	.	.	0	.	0
09dzm	block1	70	color	.	.	0	.	0
09dzm	block1	70	color	177	177	458	1	2
09dzm	block1	70	color	344	344	510	1	2
09dzm	block1	11	untsheg	207	207	207	1	1
09dzm	block1	11	untsheg	355	355	355	1	1
09dzm	block1	11	untsheg	178	178	178	1	1
09dzm	block1	14	untsheg	267	267	267	1	1
09dzm	block1	14	untsheg	238	238	238	1	1
09dzm	block1	14	untsheg	494	494	494	1	1
09dzm	block1	64	color	298	298	483	1	2
09dzm	block1	64	color	424	424	692	1	2
09dzm	block1	64	color	321	321	321	1	1
09dzm	block1	25	untsheg	.	.	0	.	0
09dzm	block1	25	untsheg	389	598	598	2	2
09dzm	block1	25	untsheg	414	414	414	1	1
09dzm	block1	13	untsheg	191	191	191	1	1
09dzm	block1	13	untsheg	178	178	178	1	1
09dzm	block1	13	untsheg	528	528	528	1	1
09dzm	block1	35	untsheg	310	310	310	1	1
09dzm	block1	35	untsheg	196	196	196	1	1
09dzm	block1	35	untsheg	684	684	684	1	1
09dzm	block1	62	color	272	272	631	1	2
09dzm	block1	62	color	182	182	182	1	1
09dzm	block1	62	color	177	177	177	1	1
09dzm	block1	72	color	202	202	202	1	1
09dzm	block1	72	color	.	.	0	.	0
09dzm	block1	72	color	534	534	746	1	2
09dzm	block1	10	untsheg	292	292	292	1	1
09dzm	block1	10	untsheg	.	.	0	.	0
09dzm	block1	10	untsheg	400	400	818	1	3
09dzm	block1	73	color	327	327	327	1	1
09dzm	block1	73	color	.	.	0	.	0
09dzm	block1	73	color	199	199	199	1	1
09dzm	block1	20	untsheg	265	265	265	1	1
09dzm	block1	20	untsheg	259	259	259	1	1
09dzm	block1	20	untsheg	.	.	0	.	0
09dzm	block1	57	color	.	.	0	.	0
09dzm	block1	57	color	273	273	544	1	2
09dzm	block1	57	color	159	159	486	1	2
09dzm	block1	30	untsheg	.	.	0	.	0
09dzm	block1	30	untsheg	285	285	285	1	1
09dzm	block1	30	untsheg	156	156	878	1	3
09dzm	block1	28	untsheg	402	555	555	2	2
09dzm	block1	28	untsheg	.	.	0	.	0
09dzm	block1	28	untsheg	.	.	0	.	0
09dzm	block1	54	color	403	403	609	1	2
09dzm	block1	54	color	427	427	427	1	1
09dzm	block1	54	color	274	274	274	1	1
09dzm	block1	23	untsheg	510	510	510	1	1
09dzm	block1	23	untsheg	.	.	0	.	0
09dzm	block1	23	untsheg	.	.	0	.	0
09dzm	block1	46	color	367	367	538	1	2
09dzm	block1	46	color	249	249	249	1	1
09dzm	block1	46	color	385	385	385	1	1
09dzm	block1	66	color	543	543	543	1	1
09dzm	block1	66	color	245	245	245	1	1
09dzm	block1	66	color	259	259	259	1	1
09dzm	block1	34	untsheg	341	735	735	2	2
09dzm	block1	34	untsheg	354	354	354	1	1
09dzm	block1	34	untsheg	296	296	546	1	2
09dzm	block1	53	color	165	165	165	1	1
09dzm	block1	53	color	.	.	0	.	0
09dzm	block1	53	color	.	.	0	.	0
09dzm	block1	71	color	425	600	600	2	2
09dzm	block1	71	color	179	179	179	1	1
09dzm	block1	71	color	453	453	453	1	1
09dzm	block1	68	color	320	320	320	1	1
09dzm	block1	68	color	170	170	170	1	1
09dzm	block1	68	color	483	483	483	1	1
09dzm	block1	69	color	357	357	543	1	2
09dzm	block1	69	color	327	327	327	1	1
09dzm	block1	69	color	233	233	233	1	1
09dzm	block1	26	untsheg	859	859	859	1	1
09dzm	block1	26	untsheg	327	327	327	1	1
09dzm	block1	26	untsheg	.	.	0	.	0
09dzm	block1	12	untsheg	227	227	695	1	3
09dzm	block1	12	untsheg	680	680	1372	1	3
09dzm	block1	12	untsheg	336	336	695	1	2
09dzm	block1	17	untsheg	.	.	0	.	0
09dzm	block1	17	untsheg	183	183	183	1	1
09dzm	block1	17	untsheg	173	173	173	1	1
09dzm	block1	31	untsheg	167	167	167	1	1
09dzm	block1	31	untsheg	245	245	245	1	1
09dzm	block1	31	untsheg	207	387	387	2	2
09dzm	block1	40	untsheg	305	305	305	1	1
09dzm	block1	40	untsheg	364	364	364	1	1
09dzm	block1	40	untsheg	363	363	363	1	1
09dzm	block1	32	untsheg	.	.	0	.	0
09dzm	block1	32	untsheg	276	276	276	1	1
09dzm	block1	32	untsheg	.	.	0	.	0
09dzm	block1	44	color	215	646	646	3	3
09dzm	block1	44	color	.	.	0	.	0
09dzm	block1	44	color	268	268	268	1	1
09dzm	block1	33	untsheg	.	.	0	.	0
09dzm	block1	33	untsheg	278	278	278	1	1
09dzm	block1	33	untsheg	.	.	0	.	0
09dzm	block1	60	color	383	383	383	1	1
09dzm	block1	60	color	.	.	0	.	0
09dzm	block1	60	color	290	290	290	1	1
09dzm	block1	7	untsheg	407	407	407	1	1
09dzm	block1	7	untsheg	.	.	0	.	0
09dzm	block1	7	untsheg	289	289	289	1	1
09dzm	block1	75	color	480	480	480	1	1
09dzm	block1	75	color	.	.	0	.	0
09dzm	block1	75	color	.	.	0	.	0
09dzm	block1	63	color	464	464	464	1	1
09dzm	block1	63	color	292	292	564	1	2
09dzm	block1	63	color	381	381	381	1	1
09dzm	block1	47	color	406	406	406	1	1
09dzm	block1	47	color	241	241	241	1	1
09dzm	block1	47	color	265	265	265	1	1
09dzm	block1	27	untsheg	511	1089	1089	2	2
09dzm	block1	27	untsheg	270	548	548	2	2
09dzm	block1	27	untsheg	283	283	283	1	1
09dzm	block1	22	untsheg	245	245	245	1	1
09dzm	block1	22	untsheg	.	.	0	.	0
09dzm	block1	22	untsheg	154	154	154	1	1
09dzm	block1	61	color	214	214	593	1	2
09dzm	block1	61	color	329	329	506	1	2
09dzm	block1	61	color	.	.	0	.	0
09dzm	block1	78	color	285	285	387	1	2
09dzm	block1	78	color	.	.	0	.	0
09dzm	block1	78	color	.	.	0	.	0
09dzm	block1	50	color	173	173	173	1	1
09dzm	block1	50	color	293	293	293	1	1
09dzm	block1	50	color	369	369	369	1	1
09dzm	block1	65	color	357	357	357	1	1
09dzm	block1	65	color	267	267	267	1	1
09dzm	block1	65	color	300	300	300	1	1
09dzm	block1	52	color	308	308	308	1	1
09dzm	block1	52	color	527	527	527	1	1
09dzm	block1	52	color	260	260	260	1	1
09dzm	block1	16	untsheg	307	307	424	1	2
09dzm	block1	16	untsheg	254	254	254	1	1
09dzm	block1	16	untsheg	403	403	403	1	1
09dzm	block1	9	untsheg	521	521	521	1	1
09dzm	block1	9	untsheg	299	299	299	1	1
09dzm	block1	9	untsheg	.	.	0	.	0
09dzm	block1	21	untsheg	177	177	177	1	1
09dzm	block1	21	untsheg	274	274	688	1	2
09dzm	block1	21	untsheg	246	246	246	1	1
09dzm	block1	8	untsheg	236	236	236	1	1
09dzm	block1	8	untsheg	196	196	196	1	1
09dzm	block1	8	untsheg	.	.	0	.	0
09dzm	block1	74	color	619	619	1165	1	2
09dzm	block1	74	color	257	500	500	2	2
09dzm	block1	74	color	203	203	203	1	1
09dzm	block1	67	color	223	223	223	1	1
09dzm	block1	67	color	208	208	208	1	1
09dzm	block1	67	color	.	.	0	.	0
09dzm	block1	76	color	321	321	321	1	1
09dzm	block1	76	color	520	520	602	1	2
09dzm	block1	76	color	249	249	249	1	1
09dzm	block1	41	untsheg	174	412	412	2	2
09dzm	block1	41	untsheg	220	220	220	1	1
09dzm	block1	41	untsheg	254	254	254	1	1
09dzm	block1	18	untsheg	471	471	471	1	1
09dzm	block1	18	untsheg	.	.	0	.	0
09dzm	block1	18	untsheg	412	517	517	2	2
09dzm	block1	19	untsheg	779	779	1554	1	3
09dzm	block1	19	untsheg	232	232	232	1	1
09dzm	block1	19	untsheg	427	427	427	1	1
09dzm	block1	37	untsheg	163	163	163	1	1
09dzm	block1	37	untsheg	158	158	158	1	1
09dzm	block1	37	untsheg	.	.	0	.	0
09dzm	block1	43	color	.	.	0	.	0
09dzm	block1	43	color	.	.	0	.	0
09dzm	block1	43	color	.	.	0	.	0
09dzm	block1	24	untsheg	327	327	327	1	1
09dzm	block1	24	untsheg	.	.	0	.	0
09dzm	block1	24	untsheg	244	244	244	1	1
09dzm	block1	29	untsheg	228	228	228	1	1
09dzm	block1	29	untsheg	439	439	439	1	1
09dzm	block1	29	untsheg	361	361	361	1	1
09dzm	block1	48	color	247	247	247	1	1
09dzm	block1	48	color	231	231	231	1	1
09dzm	block1	48	color	.	.	0	.	0
09dzm	block1	58	color	323	323	323	1	1
09dzm	block1	58	color	.	.	0	.	0
09dzm	block1	58	color	505	505	505	1	1
09dzm	block1	42	untsheg	215	215	215	1	1
09dzm	block1	42	untsheg	.	.	0	.	0
09dzm	block1	42	untsheg	.	.	0	.	0
09dzm	block1	77	color	176	176	176	1	1
09dzm	block1	77	color	273	273	273	1	1
09dzm	block1	77	color	.	.	0	.	0
09dzm	block1	59	color	378	378	378	1	1
09dzm	block1	59	color	365	365	365	1	1
09dzm	block1	59	color	.	.	0	.	0
09dzm	block1	15	untsheg	269	269	269	1	1
09dzm	block1	15	untsheg	.	.	0	.	0
09dzm	block1	15	untsheg	460	460	460	1	1
09dzm	block1	36	untsheg	286	286	286	1	1
09dzm	block1	36	untsheg	282	282	282	1	1
09dzm	block1	36	untsheg	421	421	421	1	1
11djpc	block1	14	untsheg	166	166	407	1	2
11djpc	block1	14	untsheg	259	259	455	1	2
11djpc	block1	14	untsheg	.	.	0	.	0
11djpc	block1	7	untsheg	134	134	361	1	2
11djpc	block1	7	untsheg	.	.	0	.	0
11djpc	block1	7	untsheg	551	551	551	1	1
11djpc	block1	16	untsheg	161	161	565	1	3
11djpc	block1	16	untsheg	185	185	185	1	1
11djpc	block1	16	untsheg	730	985	1234	2	3
11djpc	block1	51	color	487	487	487	1	1
11djpc	block1	51	color	309	309	309	1	1
11djpc	block1	51	color	254	254	254	1	1
11djpc	block1	55	color	448	448	846	1	2
11djpc	block1	55	color	496	496	496	1	1
11djpc	block1	55	color	278	451	451	2	2
11djpc	block1	39	untsheg	510	510	1085	1	2
11djpc	block1	39	untsheg	489	489	668	1	2
11djpc	block1	39	untsheg	279	279	279	1	1
11djpc	block1	73	color	145	145	145	1	1
11djpc	block1	73	color	477	477	477	1	1
11djpc	block1	73	color	193	193	193	1	1
11djpc	block1	41	untsheg	415	415	615	1	2
11djpc	block1	41	untsheg	290	290	525	1	2
11djpc	block1	41	untsheg	281	281	1040	1	3
11djpc	block1	28	untsheg	432	432	1924	1	5
11djpc	block1	28	untsheg	173	173	2728	1	8
11djpc	block1	28	untsheg	662	873	1096	2	3
11djpc	block1	65	color	252	252	252	1	1
11djpc	block1	65	color	.	.	0	.	0
11djpc	block1	65	color	300	300	300	1	1
11djpc	block1	57	color	216	509	1144	2	3
11djpc	block1	57	color	139	139	139	1	1
11djpc	block1	57	color	153	153	318	1	2
11djpc	block1	66	color	221	221	517	1	2
11djpc	block1	66	color	138	138	347	1	2
11djpc	block1	66	color	.	.	0	.	0
11djpc	block1	11	untsheg	295	295	516	1	2
11djpc	block1	11	untsheg	365	365	365	1	1
11djpc	block1	11	untsheg	504	504	504	1	1
11djpc	block1	61	color	157	157	157	1	1
11djpc	block1	61	color	.	.	0	.	0
11djpc	block1	61	color	255	255	255	1	1
11djpc	block1	18	untsheg	454	454	928	1	2
11djpc	block1	18	untsheg	.	.	0	.	0
11djpc	block1	18	untsheg	.	.	0	.	0
11djpc	block1	70	color	271	271	271	1	1
11djpc	block1	70	color	.	.	0	.	0
11djpc	block1	70	color	296	296	296	1	1
11djpc	block1	69	color	.	.	0	.	0
11djpc	block1	69	color	361	361	361	1	1
11djpc	block1	69	color	236	236	236	1	1
11djpc	block1	40	untsheg	.	.	0	.	0
11djpc	block1	40	untsheg	.	.	0	.	0
11djpc	block1	40	untsheg	171	171	412	1	2
11djpc	block1	58	color	270	270	270	1	1
11djpc	block1	58	color	270	270	270	1	1
11djpc	block1	58	color	346	346	346	1	1
11djpc	block1	9	untsheg	166	166	782	1	3
11djpc	block1	9	untsheg	321	321	321	1	1
11djpc	block1	9	untsheg	.	.	0	.	0
11djpc	block1	33	untsheg	344	614	614	2	2
11djpc	block1	33	untsheg	596	1459	1459	3	3
11djpc	block1	33	untsheg	313	411	723	2	3
11djpc	block1	15	untsheg	247	247	508	1	2
11djpc	block1	15	untsheg	170	170	170	1	1
11djpc	block1	15	untsheg	.	.	0	.	0
11djpc	block1	17	untsheg	243	243	585	1	2
11djpc	block1	17	untsheg	170	170	790	1	3
11djpc	block1	17	untsheg	393	393	708	1	2
11djpc	block1	72	color	169	169	169	1	1
11djpc	block1	72	color	.	.	0	.	0
11djpc	block1	72	color	187	187	187	1	1
11djpc	block1	26	untsheg	228	1107	1824	3	5
11djpc	block1	26	untsheg	332	332	332	1	1
11djpc	block1	26	untsheg	145	145	145	1	1
11djpc	block1	71	color	391	391	391	1	1
11djpc	block1	71	color	285	285	285	1	1
11djpc	block1	71	color	272	272	272	1	1
11djpc	block1	77	color	.	.	0	.	0
11djpc	block1	77	color	218	218	218	1	1
11djpc	block1	77	color	221	221	221	1	1
11djpc	block1	25	untsheg	175	175	422	1	2
11djpc	block1	25	untsheg	298	298	513	1	2
11djpc	block1	25	untsheg	161	161	161	1	1
11djpc	block1	64	color	196	196	196	1	1
11djpc	block1	64	color	269	269	436	1	2
11djpc	block1	64	color	237	237	237	1	1
11djpc	block1	10	untsheg	493	493	493	1	1
11djpc	block1	10	untsheg	.	.	0	.	0
11djpc	block1	10	untsheg	197	197	478	1	2
11djpc	block1	52	color	320	320	320	1	1
11djpc	block1	52	color	193	193	193	1	1
11djpc	block1	52	color	160	160	160	1	1
11djpc	block1	27	untsheg	430	430	430	1	1
11djpc	block1	27	untsheg	200	200	200	1	1
11djpc	block1	27	untsheg	383	383	611	1	2
11djpc	block1	29	untsheg	425	425	425	1	1
11djpc	block1	29	untsheg	212	212	212	1	1
11djpc	block1	29	untsheg	196	196	196	1	1
11djpc	block1	45	color	411	411	411	1	1
11djpc	block1	45	color	360	360	360	1	1
11djpc	block1	45	color	285	285	285	1	1
11djpc	block1	43	color	234	234	234	1	1
11djpc	block1	43	color	216	216	216	1	1
11djpc	block1	43	color	381	381	381	1	1
11djpc	block1	75	color	254	254	254	1	1
11djpc	block1	75	color	176	176	176	1	1
11djpc	block1	75	color	224	224	224	1	1
11djpc	block1	44	color	254	254	708	1	3
11djpc	block1	44	color	.	.	0	.	0
11djpc	block1	44	color	.	.	0	.	0
11djpc	block1	78	color	459	459	459	1	1
11djpc	block1	78	color	254	254	600	1	2
11djpc	block1	78	color	.	.	0	.	0
11djpc	block1	12	untsheg	288	288	288	1	1
11djpc	block1	12	untsheg	.	.	0	.	0
11djpc	block1	12	untsheg	588	588	588	1	1
11djpc	block1	22	untsheg	235	704	704	3	3
11djpc	block1	22	untsheg	180	180	180	1	1
11djpc	block1	22	untsheg	401	401	401	1	1
11djpc	block1	59	color	257	257	257	1	1
11djpc	block1	59	color	506	506	506	1	1
11djpc	block1	59	color	148	303	303	2	2
11djpc	block1	60	color	258	258	487	1	2
11djpc	block1	60	color	169	169	169	1	1
11djpc	block1	60	color	394	394	394	1	1
11djpc	block1	74	color	174	174	1239	1	4
11djpc	block1	74	color	.	.	0	.	0
11djpc	block1	74	color	289	289	289	1	1
11djpc	block1	35	untsheg	455	789	789	2	2
11djpc	block1	35	untsheg	.	.	0	.	0
11djpc	block1	35	untsheg	364	364	552	1	2
11djpc	block1	54	color	166	166	365	1	2
11djpc	block1	54	color	348	348	658	1	2
11djpc	block1	54	color	386	386	386	1	1
11djpc	block1	36	untsheg	.	.	0	.	0
11djpc	block1	36	untsheg	.	.	0	.	0
11djpc	block1	36	untsheg	371	371	371	1	1
11djpc	block1	49	color	332	332	332	1	1
11djpc	block1	49	color	.	.	0	.	0
11djpc	block1	49	color	185	185	185	1	1
11djpc	block1	47	color	209	209	209	1	1
11djpc	block1	47	color	214	369	369	2	2
11djpc	block1	47	color	174	174	174	1	1
11djpc	block1	56	color	360	360	360	1	1
11djpc	block1	56	color	174	174	573	1	3
11djpc	block1	56	color	434	434	434	1	1
11djpc	block1	48	color	321	321	321	1	1
11djpc	block1	48	color	222	222	453	1	2
11djpc	block1	48	color	84	84	84	1	1
11djpc	block1	53	color	143	143	425	1	2
11djpc	block1	53	color	152	152	152	1	1
11djpc	block1	53	color	243	243	243	1	1
11djpc	block1	32	untsheg	330	330	330	1	1
11djpc	block1	32	untsheg	256	256	256	1	1
11djpc	block1	32	untsheg	.	.	0	.	0
11djpc	block1	68	color	.	.	0	.	0
11djpc	block1	68	color	339	339	339	1	1
11djpc	block1	68	color	354	566	566	2	2
11djpc	block1	30	untsheg	173	173	173	1	1
11djpc	block1	30	untsheg	300	300	300	1	1
11djpc	block1	30	untsheg	265	265	658	1	3
11djpc	block1	38	untsheg	.	.	0	.	0
11djpc	block1	38	untsheg	.	.	0	.	0
11djpc	block1	38	untsheg	.	.	0	.	0
11djpc	block1	76	color	189	722	1260	2	4
11djpc	block1	76	color	140	140	1306	1	4
11djpc	block1	76	color	.	.	0	.	0
11djpc	block1	67	color	133	303	388	2	3
11djpc	block1	67	color	336	336	336	1	1
11djpc	block1	67	color	213	213	213	1	1
11djpc	block1	63	color	329	329	329	1	1
11djpc	block1	63	color	.	.	0	.	0
11djpc	block1	63	color	.	.	0	.	0
11djpc	block1	13	untsheg	313	313	313	1	1
11djpc	block1	13	untsheg	.	.	0	.	0
11djpc	block1	13	untsheg	.	.	0	.	0
11djpc	block1	31	untsheg	221	221	221	1	1
11djpc	block1	31	untsheg	253	253	253	1	1
11djpc	block1	31	untsheg	338	338	338	1	1
11djpc	block1	23	untsheg	180	180	180	1	1
11djpc	block1	23	untsheg	280	280	280	1	1
11djpc	block1	23	untsheg	154	154	154	1	1
11djpc	block1	21	untsheg	185	185	593	1	2
11djpc	block1	21	untsheg	133	133	800	1	3
11djpc	block1	21	untsheg	437	437	437	1	1
11djpc	block1	8	untsheg	299	299	299	1	1
11djpc	block1	8	untsheg	171	171	171	1	1
11djpc	block1	8	untsheg	259	259	259	1	1
11djpc	block1	24	untsheg	.	.	0	.	0
11djpc	block1	24	untsheg	323	323	323	1	1
11djpc	block1	24	untsheg	269	269	269	1	1
11djpc	block1	20	untsheg	200	462	462	2	2
11djpc	block1	20	untsheg	182	182	542	1	2
11djpc	block1	20	untsheg	263	263	577	1	2
11djpc	block1	19	untsheg	198	454	842	2	4
11djpc	block1	19	untsheg	360	360	858	1	3
11djpc	block1	19	untsheg	171	542	757	2	3
11djpc	block1	50	color	.	.	0	.	0
11djpc	block1	50	color	263	263	263	1	1
11djpc	block1	50	color	.	.	0	.	0
11djpc	block1	42	untsheg	270	270	572	1	2
11djpc	block1	42	untsheg	206	206	206	1	1
11djpc	block1	42	untsheg	241	241	241	1	1
11djpc	block1	46	color	226	226	529	1	2
11djpc	block1	46	color	215	215	215	1	1
11djpc	block1	46	color	245	245	245	1	1
11djpc	block1	62	color	231	231	342	1	2
11djpc	block1	62	color	.	.	0	.	0
11djpc	block1	62	color	507	507	507	1	1
11djpc	block1	34	untsheg	218	218	218	1	1
11djpc	block1	34	untsheg	.	.	0	.	0
11djpc	block1	34	untsheg	196	196	430	1	2
11djpc	block1	37	untsheg	146	146	638	1	3
11djpc	block1	37	untsheg	.	.	0	.	0
11djpc	block1	37	untsheg	356	356	356	1	1
13lbcr	block1	33	untsheg	207	589	1190	2	5
13lbcr	block1	33	untsheg	282	282	4433	1	10
13lbcr	block1	33	untsheg	.	.	0	.	0
13lbcr	block1	74	color	255	255	1266	1	5
13lbcr	block1	74	color	.	.	0	.	0
13lbcr	block1	74	color	243	243	243	1	1
13lbcr	block1	64	color	314	314	538	1	2
13lbcr	block1	64	color	233	233	508	1	2
13lbcr	block1	64	color	369	369	561	1	2
13lbcr	block1	73	color	187	187	187	1	1
13lbcr	block1	73	color	321	321	321	1	1
13lbcr	block1	73	color	.	.	0	.	0
13lbcr	block1	70	color	324	495	783	2	4
13lbcr	block1	70	color	310	310	310	1	1
13lbcr	block1	70	color	426	426	426	1	1
13lbcr	block1	63	color	429	429	429	1	1
13lbcr	block1	63	color	267	267	267	1	1
13lbcr	block1	63	color	233	233	233	1	1
13lbcr	block1	38	untsheg	215	215	1048	1	4
13lbcr	block1	38	untsheg	356	356	356	1	1
13lbcr	block1	38	untsheg	260	260	260	1	1
13lbcr	block1	71	color	326	326	1038	1	3
13lbcr	block1	71	color	268	268	586	1	2
13lbcr	block1	71	color	.	.	0	.	0
13lbcr	block1	78	color	203	203	814	1	3
13lbcr	block1	78	color	328	328	328	1	1
13lbcr	block1	78	color	199	199	199	1	1
13lbcr	block1	60	color	267	267	1529	1	5
13lbcr	block1	60	color	610	610	773	1	2
13lbcr	block1	60	color	394	394	394	1	1
13lbcr	block1	13	untsheg	283	283	283	1	1
13lbcr	block1	13	untsheg	258	258	258	1	1
13lbcr	block1	13	untsheg	180	180	353	1	2
13lbcr	block1	66	color	513	513	756	1	2
13lbcr	block1	66	color	306	306	306	1	1
13lbcr	block1	66	color	.	.	0	.	0
13lbcr	block1	37	untsheg	148	148	718	1	3
13lbcr	block1	37	untsheg	247	247	535	1	2
13lbcr	block1	37	untsheg	271	271	614	1	2
13lbcr	block1	31	untsheg	233	233	485	1	2
13lbcr	block1	31	untsheg	241	241	241	1	1
13lbcr	block1	31	untsheg	226	226	226	1	1
13lbcr	block1	46	color	250	250	250	1	1
13lbcr	block1	46	color	346	573	573	2	2
13lbcr	block1	46	color	.	.	0	.	0
13lbcr	block1	61	color	464	464	464	1	1
13lbcr	block1	61	color	.	.	0	.	0
13lbcr	block1	61	color	294	294	294	1	1
13lbcr	block1	23	untsheg	.	.	0	.	0
13lbcr	block1	23	untsheg	530	530	530	1	1
13lbcr	block1	23	untsheg	310	310	551	1	3
13lbcr	block1	14	untsheg	310	310	1204	1	5
13lbcr	block1	14	untsheg	319	319	651	1	3
13lbcr	block1	14	untsheg	244	244	441	1	2
13lbcr	block1	12	untsheg	301	301	544	1	2
13lbcr	block1	12	untsheg	239	239	1190	1	4
13lbcr	block1	12	untsheg	308	308	308	1	1
13lbcr	block1	24	untsheg	585	585	1351	1	4
13lbcr	block1	24	untsheg	268	556	556	2	2
13lbcr	block1	24	untsheg	.	.	0	.	0
13lbcr	block1	25	untsheg	579	579	579	1	1
13lbcr	block1	25	untsheg	306	490	490	2	2
13lbcr	block1	25	untsheg	413	413	413	1	1
13lbcr	block1	41	untsheg	134	387	655	2	3
13lbcr	block1	41	untsheg	185	185	185	1	1
13lbcr	block1	41	untsheg	317	317	317	1	1
13lbcr	block1	69	color	367	510	510	2	2
13lbcr	block1	69	color	574	574	574	1	1
13lbcr	block1	69	color	212	212	212	1	1
13lbcr	block1	44	color	230	230	505	1	2
13lbcr	block1	44	color	308	308	535	1	2
13lbcr	block1	44	color	216	216	216	1	1
13lbcr	block1	43	color	219	219	219	1	1
13lbcr	block1	43	color	180	180	180	1	1
13lbcr	block1	43	color	193	193	193	1	1
13lbcr	block1	47	color	242	242	466	1	2
13lbcr	block1	47	color	251	251	251	1	1
13lbcr	block1	47	color	243	550	550	2	2
13lbcr	block1	42	untsheg	339	339	1223	1	5
13lbcr	block1	42	untsheg	292	292	292	1	1
13lbcr	block1	42	untsheg	242	242	242	1	1
13lbcr	block1	55	color	181	181	1029	1	5
13lbcr	block1	55	color	.	.	0	.	0
13lbcr	block1	55	color	129	129	129	1	1
13lbcr	block1	67	color	533	533	533	1	1
13lbcr	block1	67	color	175	359	359	2	2
13lbcr	block1	67	color	345	345	345	1	1
13lbcr	block1	15	untsheg	221	221	533	1	2
13lbcr	block1	15	untsheg	208	208	352	1	2
13lbcr	block1	15	untsheg	169	380	865	2	4
13lbcr	block1	45	color	258	258	258	1	1
13lbcr	block1	45	color	315	315	585	1	2
13lbcr	block1	45	color	293	293	293	1	1
13lbcr	block1	19	untsheg	211	385	1306	2	6
13lbcr	block1	19	untsheg	237	237	237	1	1
13lbcr	block1	19	untsheg	281	281	281	1	1
13lbcr	block1	35	untsheg	283	283	446	1	2
13lbcr	block1	35	untsheg	269	269	269	1	1
13lbcr	block1	35	untsheg	.	.	0	.	0
13lbcr	block1	17	untsheg	243	243	663	1	3
13lbcr	block1	17	untsheg	222	222	465	1	2
13lbcr	block1	17	untsheg	147	303	520	2	3
13lbcr	block1	30	untsheg	259	259	259	1	1
13lbcr	block1	30	untsheg	161	161	161	1	1
13lbcr	block1	30	untsheg	279	279	712	1	2
13lbcr	block1	36	untsheg	254	254	458	1	2
13lbcr	block1	36	untsheg	222	222	222	1	1
13lbcr	block1	36	untsheg	295	295	295	1	1
13lbcr	block1	52	color	352	596	596	2	2
13lbcr	block1	52	color	.	.	0	.	0
13lbcr	block1	52	color	259	259	259	1	1
13lbcr	block1	56	color	109	109	513	1	3
13lbcr	block1	56	color	273	273	273	1	1
13lbcr	block1	56	color	201	201	440	1	2
13lbcr	block1	59	color	150	150	150	1	1
13lbcr	block1	59	color	298	578	803	2	3
13lbcr	block1	59	color	236	236	236	1	1
13lbcr	block1	53	color	248	248	248	1	1
13lbcr	block1	53	color	267	267	267	1	1
13lbcr	block1	53	color	246	246	246	1	1
13lbcr	block1	29	untsheg	.	.	0	.	0
13lbcr	block1	29	untsheg	301	301	301	1	1
13lbcr	block1	29	untsheg	182	182	182	1	1
13lbcr	block1	40	untsheg	211	211	434	1	2
13lbcr	block1	40	untsheg	186	186	186	1	1
13lbcr	block1	40	untsheg	.	.	0	.	0
13lbcr	block1	28	untsheg	627	900	900	2	2
13lbcr	block1	28	untsheg	256	256	256	1	1
13lbcr	block1	28	untsheg	275	275	275	1	1
13lbcr	block1	7	untsheg	253	253	253	1	1
13lbcr	block1	7	untsheg	293	293	293	1	1
13lbcr	block1	7	untsheg	182	182	182	1	1
13lbcr	block1	51	color	207	207	207	1	1
13lbcr	block1	51	color	.	.	0	.	0
13lbcr	block1	51	color	314	314	314	1	1
13lbcr	block1	32	untsheg	296	296	296	1	1
13lbcr	block1	32	untsheg	159	159	159	1	1
13lbcr	block1	32	untsheg	203	203	203	1	1
13lbcr	block1	50	color	395	395	802	1	2
13lbcr	block1	50	color	243	243	243	1	1
13lbcr	block1	50	color	273	273	273	1	1
13lbcr	block1	54	color	419	419	1463	1	4
13lbcr	block1	54	color	351	351	351	1	1
13lbcr	block1	54	color	260	260	260	1	1
13lbcr	block1	20	untsheg	393	393	639	1	2
13lbcr	block1	20	untsheg	221	221	449	1	2
13lbcr	block1	20	untsheg	.	.	0	.	0
13lbcr	block1	65	color	391	391	391	1	1
13lbcr	block1	65	color	271	271	271	1	1
13lbcr	block1	65	color	228	228	228	1	1
13lbcr	block1	16	untsheg	298	298	489	1	2
13lbcr	block1	16	untsheg	205	205	758	1	3
13lbcr	block1	16	untsheg	316	316	866	1	3
13lbcr	block1	68	color	224	224	346	1	2
13lbcr	block1	68	color	248	431	431	2	2
13lbcr	block1	68	color	265	265	265	1	1
13lbcr	block1	62	color	220	461	1722	2	7
13lbcr	block1	62	color	296	460	699	2	3
13lbcr	block1	62	color	239	239	504	1	2
13lbcr	block1	39	untsheg	375	375	3229	1	11
13lbcr	block1	39	untsheg	423	423	3278	1	9
13lbcr	block1	39	untsheg	392	392	1029	1	4
13lbcr	block1	18	untsheg	256	256	581	1	2
13lbcr	block1	18	untsheg	247	451	451	2	2
13lbcr	block1	18	untsheg	194	194	387	1	2
13lbcr	block1	48	color	210	210	424	1	2
13lbcr	block1	48	color	.	.	0	.	0
13lbcr	block1	48	color	229	430	430	2	2
13lbcr	block1	34	untsheg	383	383	2839	1	10
13lbcr	block1	34	untsheg	237	237	608	1	2
13lbcr	block1	34	untsheg	247	247	247	1	1
13lbcr	block1	21	untsheg	228	228	807	1	3
13lbcr	block1	21	untsheg	342	342	695	1	2
13lbcr	block1	21	untsheg	.	.	0	.	0
13lbcr	block1	9	untsheg	163	875	875	3	3
13lbcr	block1	9	untsheg	.	.	0	.	0
13lbcr	block1	9	untsheg	265	265	265	1	1
13lbcr	block1	49	color	259	259	259	1	1
13lbcr	block1	49	color	189	189	189	1	1
13lbcr	block1	49	color	234	234	234	1	1
13lbcr	block1	26	untsheg	176	279	279	2	2
13lbcr	block1	26	untsheg	269	269	269	1	1
13lbcr	block1	26	untsheg	106	106	106	1	1
13lbcr	block1	11	untsheg	307	307	307	1	1
13lbcr	block1	11	untsheg	174	174	576	1	2
13lbcr	block1	11	untsheg	384	384	528	1	2
13lbcr	block1	76	color	240	240	1025	1	4
13lbcr	block1	76	color	300	300	435	1	2
13lbcr	block1	76	color	265	265	265	1	1
13lbcr	block1	22	untsheg	207	207	207	1	1
13lbcr	block1	22	untsheg	255	255	255	1	1
13lbcr	block1	22	untsheg	186	186	407	1	2
13lbcr	block1	27	untsheg	537	537	537	1	1
13lbcr	block1	27	untsheg	303	303	519	1	2
13lbcr	block1	27	untsheg	272	272	836	1	3
13lbcr	block1	72	color	152	152	152	1	1
13lbcr	block1	72	color	251	251	251	1	1
13lbcr	block1	72	color	202	202	202	1	1
13lbcr	block1	75	color	510	510	1550	1	2
13lbcr	block1	75	color	397	397	397	1	1
13lbcr	block1	75	color	243	243	243	1	1
13lbcr	block1	77	color	136	136	449	1	2
13lbcr	block1	77	color	202	202	202	1	1
13lbcr	block1	77	color	.	.	0	.	0
13lbcr	block1	8	untsheg	252	252	506	1	2
13lbcr	block1	8	untsheg	281	281	281	1	1
13lbcr	block1	8	untsheg	247	247	247	1	1
13lbcr	block1	58	color	260	260	586	1	2
13lbcr	block1	58	color	.	.	0	.	0
13lbcr	block1	58	color	358	358	358	1	1
13lbcr	block1	10	untsheg	161	409	685	2	3
13lbcr	block1	10	untsheg	285	285	285	1	1
13lbcr	block1	10	untsheg	488	488	488	1	1
13lbcr	block1	57	color	136	136	800	1	3
13lbcr	block1	57	color	289	289	289	1	1
13lbcr	block1	57	color	193	193	193	1	1
15pbdz	block1	43	color	365	365	447	1	2
15pbdz	block1	43	color	214	214	214	1	1
15pbdz	block1	43	color	.	.	0	.	0
15pbdz	block1	7	untsheg	204	204	204	1	1
15pbdz	block1	7	untsheg	236	236	236	1	1
15pbdz	block1	7	untsheg	.	.	0	.	0
15pbdz	block1	74	color	.	.	0	.	0
15pbdz	block1	74	color	402	402	402	1	1
15pbdz	block1	74	color	209	209	209	1	1
15pbdz	block1	9	untsheg	291	291	291	1	1
15pbdz	block1	9	untsheg	329	329	329	1	1
15pbdz	block1	9	untsheg	184	184	184	1	1
15pbdz	block1	52	color	231	231	231	1	1
15pbdz	block1	52	color	280	280	280	1	1
15pbdz	block1	52	color	550	550	550	1	1
15pbdz	block1	76	color	223	223	828	1	3
15pbdz	block1	76	color	219	219	721	1	3
15pbdz	block1	76	color	242	242	771	1	3
15pbdz	block1	14	untsheg	209	209	209	1	1
15pbdz	block1	14	untsheg	611	611	611	1	1
15pbdz	block1	14	untsheg	282	662	662	2	2
15pbdz	block1	19	untsheg	431	626	626	2	2
15pbdz	block1	19	untsheg	295	295	605	1	2
15pbdz	block1	19	untsheg	422	422	422	1	1
15pbdz	block1	75	color	531	531	531	1	1
15pbdz	block1	75	color	204	204	204	1	1
15pbdz	block1	75	color	.	.	0	.	0
15pbdz	block1	39	untsheg	452	452	9084	1	23
15pbdz	block1	39	untsheg	346	432	5819	2	15
15pbdz	block1	39	untsheg	206	206	1038	1	4
15pbdz	block1	49	color	210	362	362	2	2
15pbdz	block1	49	color	.	.	0	.	0
15pbdz	block1	49	color	.	.	0	.	0
15pbdz	block1	51	color	377	377	377	1	1
15pbdz	block1	51	color	182	182	182	1	1
15pbdz	block1	51	color	.	.	0	.	0
15pbdz	block1	31	untsheg	167	167	167	1	1
15pbdz	block1	31	untsheg	188	188	188	1	1
15pbdz	block1	31	untsheg	.	.	0	.	0
15pbdz	block1	78	color	205	205	315	1	2
15pbdz	block1	78	color	256	256	256	1	1
15pbdz	block1	78	color	279	279	279	1	1
15pbdz	block1	30	untsheg	220	220	220	1	1
15pbdz	block1	30	untsheg	349	349	349	1	1
15pbdz	block1	30	untsheg	219	219	219	1	1
15pbdz	block1	15	untsheg	.	.	0	.	0
15pbdz	block1	15	untsheg	186	186	186	1	1
15pbdz	block1	15	untsheg	117	117	117	1	1
15pbdz	block1	54	color	289	668	668	2	2
15pbdz	block1	54	color	.	.	0	.	0
15pbdz	block1	54	color	.	.	0	.	0
15pbdz	block1	36	untsheg	101	189	189	2	2
15pbdz	block1	36	untsheg	264	345	1608	2	7
15pbdz	block1	36	untsheg	257	257	257	1	1
15pbdz	block1	33	untsheg	147	278	887	2	3
15pbdz	block1	33	untsheg	646	646	972	1	3
15pbdz	block1	33	untsheg	277	277	277	1	1
15pbdz	block1	46	color	113	113	447	1	2
15pbdz	block1	46	color	308	308	308	1	1
15pbdz	block1	46	color	233	233	233	1	1
15pbdz	block1	44	color	.	.	0	.	0
15pbdz	block1	44	color	200	200	200	1	1
15pbdz	block1	44	color	187	187	187	1	1
15pbdz	block1	27	untsheg	229	229	229	1	1
15pbdz	block1	27	untsheg	322	322	849	1	2
15pbdz	block1	27	untsheg	308	308	1358	1	3
15pbdz	block1	62	color	275	275	1067	1	3
15pbdz	block1	62	color	614	1109	1109	2	2
15pbdz	block1	62	color	397	397	397	1	1
15pbdz	block1	34	untsheg	210	210	210	1	1
15pbdz	block1	34	untsheg	225	225	225	1	1
15pbdz	block1	34	untsheg	.	.	0	.	0
15pbdz	block1	18	untsheg	366	366	366	1	1
15pbdz	block1	18	untsheg	150	150	150	1	1
15pbdz	block1	18	untsheg	.	.	0	.	0
15pbdz	block1	11	untsheg	584	584	584	1	1
15pbdz	block1	11	untsheg	195	195	378	1	2
15pbdz	block1	11	untsheg	279	493	674	2	3
15pbdz	block1	60	color	222	222	222	1	1
15pbdz	block1	60	color	.	.	0	.	0
15pbdz	block1	60	color	.	.	0	.	0
15pbdz	block1	67	color	265	265	265	1	1
15pbdz	block1	67	color	.	.	0	.	0
15pbdz	block1	67	color	.	.	0	.	0
15pbdz	block1	35	untsheg	155	155	155	1	1
15pbdz	block1	35	untsheg	.	.	0	.	0
15pbdz	block1	35	untsheg	.	.	0	.	0
15pbdz	block1	37	untsheg	180	180	180	1	1
15pbdz	block1	37	untsheg	.	.	0	.	0
15pbdz	block1	37	untsheg	.	.	0	.	0
15pbdz	block1	56	color	308	308	1168	1	5
15pbdz	block1	56	color	.	.	0	.	0
15pbdz	block1	56	color	.	.	0	.	0
15pbdz	block1	20	untsheg	470	886	886	2	2
15pbdz	block1	20	untsheg	220	220	220	1	1
15pbdz	block1	20	untsheg	.	.	0	.	0
15pbdz	block1	10	untsheg	543	916	916	2	2
15pbdz	block1	10	untsheg	182	182	182	1	1
15pbdz	block1	10	untsheg	.	.	0	.	0
15pbdz	block1	24	untsheg	250	250	558	1	2
15pbdz	block1	24	untsheg	207	207	207	1	1
15pbdz	block1	24	untsheg	.	.	0	.	0
15pbdz	block1	66	color	148	148	358	1	2
15pbdz	block1	66	color	714	714	714	1	1
15pbdz	block1	66	color	.	.	0	.	0
15pbdz	block1	40	untsheg	405	405	405	1	1
15pbdz	block1	40	untsheg	168	168	168	1	1
15pbdz	block1	40	untsheg	159	159	159	1	1
15pbdz	block1	29	untsheg	255	255	255	1	1
15pbdz	block1	29	untsheg	272	272	802	1	2
15pbdz	block1	29	untsheg	.	.	0	.	0
15pbdz	block1	38	untsheg	162	162	362	1	2
15pbdz	block1	38	untsheg	377	377	377	1	1
15pbdz	block1	38	untsheg	258	258	258	1	1
15pbdz	block1	64	color	256	256	256	1	1
15pbdz	block1	64	color	261	261	261	1	1
15pbdz	block1	64	color	405	405	405	1	1
15pbdz	block1	73	color	197	197	437	1	2
15pbdz	block1	73	color	192	192	192	1	1
15pbdz	block1	73	color	.	.	0	.	0
15pbdz	block1	26	untsheg	207	207	1557	1	5
15pbdz	block1	26	untsheg	.	.	0	.	0
15pbdz	block1	26	untsheg	204	204	204	1	1
15pbdz	block1	59	color	346	346	346	1	1
15pbdz	block1	59	color	257	257	257	1	1
15pbdz	block1	59	color	363	363	363	1	1
15pbdz	block1	65	color	212	319	319	2	2
15pbdz	block1	65	color	.	.	0	.	0
15pbdz	block1	65	color	.	.	0	.	0
15pbdz	block1	13	untsheg	82	200	200	2	2
15pbdz	block1	13	untsheg	151	151	151	1	1
15pbdz	block1	13	untsheg	251	635	635	2	2
15pbdz	block1	47	color	188	188	188	1	1
15pbdz	block1	47	color	366	478	478	2	2
15pbdz	block1	47	color	366	366	366	1	1
15pbdz	block1	25	untsheg	168	168	168	1	1
15pbdz	block1	25	untsheg	.	.	0	.	0
15pbdz	block1	25	untsheg	.	.	0	.	0
15pbdz	block1	32	untsheg	145	145	145	1	1
15pbdz	block1	32	untsheg	229	229	229	1	1
15pbdz	block1	32	untsheg	215	215	215	1	1
15pbdz	block1	41	untsheg	495	495	495	1	1
15pbdz	block1	41	untsheg	.	.	0	.	0
15pbdz	block1	41	untsheg	113	113	113	1	1
15pbdz	block1	12	untsheg	195	195	195	1	1
15pbdz	block1	12	untsheg	.	.	0	.	0
15pbdz	block1	12	untsheg	240	240	240	1	1
15pbdz	block1	57	color	456	456	601	1	2
15pbdz	block1	57	color	448	448	448	1	1
15pbdz	block1	57	color	147	147	147	1	1
15pbdz	block1	61	color	168	168	168	1	1
15pbdz	block1	61	color	175	175	175	1	1
15pbdz	block1	61	color	178	178	178	1	1
15pbdz	block1	16	untsheg	207	423	872	2	3
15pbdz	block1	16	untsheg	222	764	764	2	2
15pbdz	block1	16	untsheg	365	365	365	1	1
15pbdz	block1	17	untsheg	345	345	345	1	1
15pbdz	block1	17	untsheg	.	.	0	.	0
15pbdz	block1	17	untsheg	288	288	288	1	1
15pbdz	block1	53	color	259	259	259	1	1
15pbdz	block1	53	color	.	.	0	.	0
15pbdz	block1	53	color	152	152	463	1	2
15pbdz	block1	50	color	211	211	211	1	1
15pbdz	block1	50	color	102	102	102	1	1
15pbdz	block1	50	color	245	245	245	1	1
15pbdz	block1	28	untsheg	283	283	847	1	2
15pbdz	block1	28	untsheg	469	469	469	1	1
15pbdz	block1	28	untsheg	.	.	0	.	0
15pbdz	block1	70	color	165	165	165	1	1
15pbdz	block1	70	color	201	201	400	1	2
15pbdz	block1	70	color	347	347	347	1	1
15pbdz	block1	45	color	272	272	272	1	1
15pbdz	block1	45	color	309	309	309	1	1
15pbdz	block1	45	color	.	.	0	.	0
15pbdz	block1	21	untsheg	337	337	1407	1	5
15pbdz	block1	21	untsheg	198	400	400	2	2
15pbdz	block1	21	untsheg	222	222	222	1	1
15pbdz	block1	69	color	141	141	141	1	1
15pbdz	block1	69	color	148	148	148	1	1
15pbdz	block1	69	color	247	247	247	1	1
15pbdz	block1	68	color	195	195	195	1	1
15pbdz	block1	68	color	.	.	0	.	0
15pbdz	block1	68	color	.	.	0	.	0
15pbdz	block1	77	color	304	304	304	1	1
15pbdz	block1	77	color	166	166	166	1	1
15pbdz	block1	77	color	.	.	0	.	0
15pbdz	block1	72	color	145	145	431	1	2
15pbdz	block1	72	color	503	503	503	1	1
15pbdz	block1	72	color	.	.	0	.	0
15pbdz	block1	71	color	.	.	0	.	0
15pbdz	block1	71	color	166	166	166	1	1
15pbdz	block1	71	color	.	.	0	.	0
15pbdz	block1	48	color	.	.	0	.	0
15pbdz	block1	48	color	224	224	224	1	1
15pbdz	block1	48	color	.	.	0	.	0
15pbdz	block1	63	color	93	230	230	2	2
15pbdz	block1	63	color	197	197	197	1	1
15pbdz	block1	63	color	154	154	154	1	1
15pbdz	block1	58	color	.	.	0	.	0
15pbdz	block1	58	color	248	248	248	1	1
15pbdz	block1	58	color	287	287	287	1	1
15pbdz	block1	55	color	282	282	439	1	2
15pbdz	block1	55	color	157	157	157	1	1
15pbdz	block1	55	color	.	.	0	.	0
15pbdz	block1	42	untsheg	189	189	1311	1	5
15pbdz	block1	42	untsheg	218	218	503	1	2
15pbdz	block1	42	untsheg	285	285	285	1	1
17mmzx	block1	13	untsheg	475	475	475	1	1
17mmzx	block1	13	untsheg	.	.	0	.	0
17mmzx	block1	13	untsheg	343	343	343	1	1
17mmzx	block1	20	untsheg	219	219	219	1	1
17mmzx	block1	20	untsheg	221	221	221	1	1
17mmzx	block1	20	untsheg	.	.	0	.	0
17mmzx	block1	16	untsheg	351	351	351	1	1
17mmzx	block1	16	untsheg	.	.	0	.	0
17mmzx	block1	16	untsheg	225	225	225	1	1
17mmzx	block1	66	color	.	.	0	.	0
17mmzx	block1	66	color	184	184	432	1	2
17mmzx	block1	66	color	443	443	443	1	1
17mmzx	block1	18	untsheg	356	356	356	1	1
17mmzx	block1	18	untsheg	201	201	201	1	1
17mmzx	block1	18	untsheg	154	154	154	1	1
17mmzx	block1	40	untsheg	132	132	132	1	1
17mmzx	block1	40	untsheg	.	.	0	.	0
17mmzx	block1	40	untsheg	.	.	0	.	0
17mmzx	block1	17	untsheg	.	.	0	.	0
17mmzx	block1	17	untsheg	129	129	129	1	1
17mmzx	block1	17	untsheg	.	.	0	.	0
17mmzx	block1	11	untsheg	202	202	202	1	1
17mmzx	block1	11	untsheg	.	.	0	.	0
17mmzx	block1	11	untsheg	424	634	634	2	2
17mmzx	block1	42	untsheg	132	132	429	1	2
17mmzx	block1	42	untsheg	261	261	261	1	1
17mmzx	block1	42	untsheg	259	259	259	1	1
17mmzx	block1	77	color	208	208	1005	1	5
17mmzx	block1	77	color	.	.	0	.	0
17mmzx	block1	77	color	139	139	139	1	1
17mmzx	block1	73	color	306	306	306	1	1
17mmzx	block1	73	color	181	181	181	1	1
17mmzx	block1	73	color	.	.	0	.	0
17mmzx	block1	33	untsheg	243	243	524	1	2
17mmzx	block1	33	untsheg	.	.	0	.	0
17mmzx	block1	33	untsheg	344	344	344	1	1
17mmzx	block1	24	untsheg	.	.	0	.	0
17mmzx	block1	24	untsheg	.	.	0	.	0
17mmzx	block1	24	untsheg	.	.	0	.	0
17mmzx	block1	8	untsheg	147	147	147	1	1
17mmzx	block1	8	untsheg	.	.	0	.	0
17mmzx	block1	8	untsheg	229	229	229	1	1
17mmzx	block1	50	color	122	122	287	1	2
17mmzx	block1	50	color	.	.	0	.	0
17mmzx	block1	50	color	.	.	0	.	0
17mmzx	block1	31	untsheg	149	149	149	1	1
17mmzx	block1	31	untsheg	.	.	0	.	0
17mmzx	block1	31	untsheg	235	235	235	1	1
17mmzx	block1	22	untsheg	226	226	697	1	2
17mmzx	block1	22	untsheg	197	197	345	1	2
17mmzx	block1	22	untsheg	221	221	567	1	3
17mmzx	block1	74	color	278	278	916	1	3
17mmzx	block1	74	color	264	264	680	1	3
17mmzx	block1	74	color	330	330	543	1	2
17mmzx	block1	68	color	249	249	249	1	1
17mmzx	block1	68	color	285	285	285	1	1
17mmzx	block1	68	color	242	473	473	2	2
17mmzx	block1	10	untsheg	120	120	670	1	3
17mmzx	block1	10	untsheg	292	292	735	1	3
17mmzx	block1	10	untsheg	178	178	339	1	2
17mmzx	block1	63	color	137	137	137	1	1
17mmzx	block1	63	color	182	182	182	1	1
17mmzx	block1	63	color	177	177	177	1	1
17mmzx	block1	34	untsheg	125	125	125	1	1
17mmzx	block1	34	untsheg	186	186	186	1	1
17mmzx	block1	34	untsheg	263	263	263	1	1
17mmzx	block1	67	color	226	226	226	1	1
17mmzx	block1	67	color	.	.	0	.	0
17mmzx	block1	67	color	252	252	252	1	1
17mmzx	block1	44	color	.	.	0	.	0
17mmzx	block1	44	color	166	166	166	1	1
17mmzx	block1	44	color	195	195	195	1	1
17mmzx	block1	35	untsheg	293	470	470	2	2
17mmzx	block1	35	untsheg	241	241	241	1	1
17mmzx	block1	35	untsheg	287	287	287	1	1
17mmzx	block1	59	color	339	339	481	1	2
17mmzx	block1	59	color	261	261	261	1	1
17mmzx	block1	59	color	231	231	453	1	2
17mmzx	block1	56	color	258	258	414	1	2
17mmzx	block1	56	color	229	229	229	1	1
17mmzx	block1	56	color	294	294	294	1	1
17mmzx	block1	12	untsheg	.	.	0	.	0
17mmzx	block1	12	untsheg	575	575	575	1	1
17mmzx	block1	12	untsheg	189	189	369	1	2
17mmzx	block1	69	color	193	193	193	1	1
17mmzx	block1	69	color	.	.	0	.	0
17mmzx	block1	69	color	179	179	179	1	1
17mmzx	block1	29	untsheg	200	200	200	1	1
17mmzx	block1	29	untsheg	316	316	316	1	1
17mmzx	block1	29	untsheg	247	247	247	1	1
17mmzx	block1	61	color	178	178	178	1	1
17mmzx	block1	61	color	201	201	201	1	1
17mmzx	block1	61	color	.	.	0	.	0
17mmzx	block1	52	color	229	229	352	1	2
17mmzx	block1	52	color	177	177	177	1	1
17mmzx	block1	52	color	.	.	0	.	0
17mmzx	block1	45	color	196	196	316	1	2
17mmzx	block1	45	color	241	241	241	1	1
17mmzx	block1	45	color	.	.	0	.	0
17mmzx	block1	9	untsheg	158	158	385	1	2
17mmzx	block1	9	untsheg	.	.	0	.	0
17mmzx	block1	9	untsheg	.	.	0	.	0
17mmzx	block1	48	color	305	305	305	1	1
17mmzx	block1	48	color	230	230	230	1	1
17mmzx	block1	48	color	154	154	154	1	1
17mmzx	block1	71	color	171	171	171	1	1
17mmzx	block1	71	color	208	208	208	1	1
17mmzx	block1	71	color	190	190	190	1	1
17mmzx	block1	60	color	300	300	568	1	2
17mmzx	block1	60	color	.	.	0	.	0
17mmzx	block1	60	color	.	.	0	.	0
17mmzx	block1	36	untsheg	.	.	0	.	0
17mmzx	block1	36	untsheg	187	187	187	1	1
17mmzx	block1	36	untsheg	92	92	92	1	1
17mmzx	block1	43	color	151	151	151	1	1
17mmzx	block1	43	color	149	149	149	1	1
17mmzx	block1	43	color	282	282	282	1	1
17mmzx	block1	25	untsheg	.	.	0	.	0
17mmzx	block1	25	untsheg	331	331	331	1	1
17mmzx	block1	25	untsheg	.	.	0	.	0
17mmzx	block1	58	color	213	213	213	1	1
17mmzx	block1	58	color	325	325	325	1	1
17mmzx	block1	58	color	222	222	222	1	1
17mmzx	block1	21	untsheg	326	326	855	1	2
17mmzx	block1	21	untsheg	196	196	196	1	1
17mmzx	block1	21	untsheg	137	137	137	1	1
17mmzx	block1	49	color	259	259	259	1	1
17mmzx	block1	49	color	261	261	261	1	1
17mmzx	block1	49	color	.	.	0	.	0
17mmzx	block1	27	untsheg	278	440	440	2	2
17mmzx	block1	27	untsheg	317	317	317	1	1
17mmzx	block1	27	untsheg	404	404	404	1	1
17mmzx	block1	51	color	222	222	222	1	1
17mmzx	block1	51	color	.	.	0	.	0
17mmzx	block1	51	color	381	381	381	1	1
17mmzx	block1	76	color	155	155	480	1	3
17mmzx	block1	76	color	139	139	400	1	3
17mmzx	block1	76	color	155	155	155	1	1
17mmzx	block1	75	color	239	239	239	1	1
17mmzx	block1	75	color	166	166	166	1	1
17mmzx	block1	75	color	197	197	197	1	1
17mmzx	block1	64	color	211	211	211	1	1
17mmzx	block1	64	color	.	.	0	.	0
17mmzx	block1	64	color	381	381	381	1	1
17mmzx	block1	26	untsheg	382	535	535	2	2
17mmzx	block1	26	untsheg	.	.	0	.	0
17mmzx	block1	26	untsheg	.	.	0	.	0
17mmzx	block1	54	color	188	188	353	1	2
17mmzx	block1	54	color	.	.	0	.	0
17mmzx	block1	54	color	245	245	245	1	1
17mmzx	block1	38	untsheg	261	261	261	1	1
17mmzx	block1	38	untsheg	188	188	188	1	1
17mmzx	block1	38	untsheg	.	.	0	.	0
17mmzx	block1	39	untsheg	147	147	147	1	1
17mmzx	block1	39	untsheg	.	.	0	.	0
17mmzx	block1	39	untsheg	219	219	219	1	1
17mmzx	block1	30	untsheg	.	.	0	.	0
17mmzx	block1	30	untsheg	318	318	318	1	1
17mmzx	block1	30	untsheg	201	522	522	2	2
17mmzx	block1	32	untsheg	191	191	191	1	1
17mmzx	block1	32	untsheg	171	171	171	1	1
17mmzx	block1	32	untsheg	318	318	318	1	1
17mmzx	block1	15	untsheg	.	.	0	.	0
17mmzx	block1	15	untsheg	232	232	232	1	1
17mmzx	block1	15	untsheg	315	315	315	1	1
17mmzx	block1	47	color	326	326	326	1	1
17mmzx	block1	47	color	180	180	180	1	1
17mmzx	block1	47	color	204	204	204	1	1
17mmzx	block1	37	untsheg	189	189	189	1	1
17mmzx	block1	37	untsheg	.	.	0	.	0
17mmzx	block1	37	untsheg	170	170	170	1	1
17mmzx	block1	14	untsheg	146	146	146	1	1
17mmzx	block1	14	untsheg	214	214	611	1	3
17mmzx	block1	14	untsheg	259	259	259	1	1
17mmzx	block1	46	color	123	313	493	2	3
17mmzx	block1	46	color	177	177	177	1	1
17mmzx	block1	46	color	.	.	0	.	0
17mmzx	block1	53	color	164	164	164	1	1
17mmzx	block1	53	color	.	.	0	.	0
17mmzx	block1	53	color	.	.	0	.	0
17mmzx	block1	41	untsheg	85	85	267	1	2
17mmzx	block1	41	untsheg	164	164	164	1	1
17mmzx	block1	41	untsheg	180	180	626	1	2
17mmzx	block1	65	color	304	304	304	1	1
17mmzx	block1	65	color	362	362	362	1	1
17mmzx	block1	65	color	.	.	0	.	0
17mmzx	block1	55	color	177	177	177	1	1
17mmzx	block1	55	color	110	110	110	1	1
17mmzx	block1	55	color	152	152	152	1	1
17mmzx	block1	70	color	146	146	146	1	1
17mmzx	block1	70	color	160	160	160	1	1
17mmzx	block1	70	color	135	135	135	1	1
17mmzx	block1	19	untsheg	174	174	174	1	1
17mmzx	block1	19	untsheg	.	.	0	.	0
17mmzx	block1	19	untsheg	282	282	524	1	2
17mmzx	block1	7	untsheg	196	196	196	1	1
17mmzx	block1	7	untsheg	182	182	182	1	1
17mmzx	block1	7	untsheg	316	316	316	1	1
17mmzx	block1	28	untsheg	.	.	0	.	0
17mmzx	block1	28	untsheg	.	.	0	.	0
17mmzx	block1	28	untsheg	453	453	453	1	1
17mmzx	block1	23	untsheg	272	272	478	1	2
17mmzx	block1	23	untsheg	.	.	0	.	0
17mmzx	block1	23	untsheg	163	163	163	1	1
17mmzx	block1	72	color	142	142	142	1	1
17mmzx	block1	72	color	.	.	0	.	0
17mmzx	block1	72	color	257	257	257	1	1
17mmzx	block1	62	color	242	242	662	1	3
17mmzx	block1	62	color	.	.	0	.	0
17mmzx	block1	62	color	179	179	179	1	1
17mmzx	block1	78	color	141	141	645	1	3
17mmzx	block1	78	color	.	.	0	.	0
17mmzx	block1	78	color	210	210	210	1	1
17mmzx	block1	57	color	498	498	903	1	3
17mmzx	block1	57	color	161	161	346	1	2
17mmzx	block1	57	color	197	197	197	1	1
19dzgb	block1	40	untsheg	.	.	0	.	0
19dzgb	block1	40	untsheg	179	179	179	1	1
19dzgb	block1	40	untsheg	294	294	294	1	1
19dzgb	block1	16	untsheg	219	219	423	1	2
19dzgb	block1	16	untsheg	175	175	175	1	1
19dzgb	block1	16	untsheg	371	371	371	1	1
19dzgb	block1	61	color	745	958	958	2	2
19dzgb	block1	61	color	243	243	243	1	1
19dzgb	block1	61	color	252	252	252	1	1
19dzgb	block1	34	untsheg	329	329	1196	1	3
19dzgb	block1	34	untsheg	171	171	877	1	2
19dzgb	block1	34	untsheg	388	388	388	1	1
19dzgb	block1	72	color	549	549	549	1	1
19dzgb	block1	72	color	233	233	374	1	2
19dzgb	block1	72	color	174	316	548	2	3
19dzgb	block1	14	untsheg	138	138	381	1	2
19dzgb	block1	14	untsheg	279	279	279	1	1
19dzgb	block1	14	untsheg	188	188	188	1	1
19dzgb	block1	57	color	146	595	786	2	3
19dzgb	block1	57	color	116	116	891	1	3
19dzgb	block1	57	color	299	299	299	1	1
19dzgb	block1	18	untsheg	177	389	389	2	2
19dzgb	block1	18	untsheg	.	.	0	.	0
19dzgb	block1	18	untsheg	.	.	0	.	0
19dzgb	block1	26	untsheg	368	368	1371	1	5
19dzgb	block1	26	untsheg	517	517	517	1	1
19dzgb	block1	26	untsheg	157	157	157	1	1
19dzgb	block1	68	color	218	218	218	1	1
19dzgb	block1	68	color	173	173	173	1	1
19dzgb	block1	68	color	271	552	552	2	2
19dzgb	block1	78	color	.	.	0	.	0
19dzgb	block1	78	color	.	.	0	.	0
19dzgb	block1	78	color	319	319	319	1	1
19dzgb	block1	70	color	212	212	212	1	1
19dzgb	block1	70	color	334	334	334	1	1
19dzgb	block1	70	color	.	.	0	.	0
19dzgb	block1	47	color	322	322	322	1	1
19dzgb	block1	47	color	201	201	201	1	1
19dzgb	block1	47	color	164	386	718	2	3
19dzgb	block1	29	untsheg	.	.	0	.	0
19dzgb	block1	29	untsheg	247	247	247	1	1
19dzgb	block1	29	untsheg	170	170	170	1	1
19dzgb	block1	28	untsheg	.	.	0	.	0
19dzgb	block1	28	untsheg	236	236	236	1	1
19dzgb	block1	28	untsheg	.	.	0	.	0
19dzgb	block1	65	color	251	251	251	1	1
19dzgb	block1	65	color	188	188	188	1	1
19dzgb	block1	65	color	.	.	0	.	0
19dzgb	block1	41	untsheg	236	236	490	1	2
19dzgb	block1	41	untsheg	199	472	472	2	2
19dzgb	block1	41	untsheg	233	394	394	2	2
19dzgb	block1	39	untsheg	244	244	482	1	2
19dzgb	block1	39	untsheg	151	151	368	1	2
19dzgb	block1	39	untsheg	178	178	178	1	1
19dzgb	block1	37	untsheg	155	287	287	2	2
19dzgb	block1	37	untsheg	197	197	197	1	1
19dzgb	block1	37	untsheg	192	192	192	1	1
19dzgb	block1	48	color	.	.	0	.	0
19dzgb	block1	48	color	204	204	204	1	1
19dzgb	block1	48	color	290	290	290	1	1
19dzgb	block1	13	untsheg	.	.	0	.	0
19dzgb	block1	13	untsheg	327	327	327	1	1
19dzgb	block1	13	untsheg	182	182	182	1	1
19dzgb	block1	17	untsheg	167	167	430	1	2
19dzgb	block1	17	untsheg	187	187	187	1	1
19dzgb	block1	17	untsheg	172	172	172	1	1
19dzgb	block1	10	untsheg	331	331	429	1	2
19dzgb	block1	10	untsheg	167	167	167	1	1
19dzgb	block1	10	untsheg	140	140	140	1	1
19dzgb	block1	30	untsheg	189	189	189	1	1
19dzgb	block1	30	untsheg	403	403	403	1	1
19dzgb	block1	30	untsheg	.	.	0	.	0
19dzgb	block1	24	untsheg	186	186	186	1	1
19dzgb	block1	24	untsheg	276	276	276	1	1
19dzgb	block1	24	untsheg	.	.	0	.	0
19dzgb	block1	27	untsheg	304	304	304	1	1
19dzgb	block1	27	untsheg	193	193	193	1	1
19dzgb	block1	27	untsheg	430	430	1270	1	4
19dzgb	block1	59	color	228	393	393	2	2
19dzgb	block1	59	color	165	165	165	1	1
19dzgb	block1	59	color	187	187	187	1	1
19dzgb	block1	38	untsheg	213	213	213	1	1
19dzgb	block1	38	untsheg	157	157	157	1	1
19dzgb	block1	38	untsheg	308	308	308	1	1
19dzgb	block1	76	color	152	152	577	1	3
19dzgb	block1	76	color	166	166	166	1	1
19dzgb	block1	76	color	195	522	522	2	2
19dzgb	block1	73	color	255	255	255	1	1
19dzgb	block1	73	color	229	229	229	1	1
19dzgb	block1	73	color	249	249	249	1	1
19dzgb	block1	36	untsheg	205	205	205	1	1
19dzgb	block1	36	untsheg	210	210	210	1	1
19dzgb	block1	36	untsheg	236	236	236	1	1
19dzgb	block1	21	untsheg	194	194	786	1	3
19dzgb	block1	21	untsheg	407	407	580	1	2
19dzgb	block1	21	untsheg	190	190	291	1	2
19dzgb	block1	51	color	124	124	427	1	2
19dzgb	block1	51	color	.	.	0	.	0
19dzgb	block1	51	color	201	201	201	1	1
19dzgb	block1	11	untsheg	186	186	186	1	1
19dzgb	block1	11	untsheg	147	147	147	1	1
19dzgb	block1	11	untsheg	230	230	437	1	2
19dzgb	block1	77	color	144	144	546	1	3
19dzgb	block1	77	color	195	195	195	1	1
19dzgb	block1	77	color	160	160	160	1	1
19dzgb	block1	43	color	192	192	192	1	1
19dzgb	block1	43	color	242	457	457	2	2
19dzgb	block1	43	color	171	171	171	1	1
19dzgb	block1	74	color	167	167	358	1	2
19dzgb	block1	74	color	301	517	517	2	2
19dzgb	block1	74	color	215	215	215	1	1
19dzgb	block1	12	untsheg	156	156	156	1	1
19dzgb	block1	12	untsheg	190	190	190	1	1
19dzgb	block1	12	untsheg	233	233	233	1	1
19dzgb	block1	42	untsheg	285	285	1451	1	5
19dzgb	block1	42	untsheg	.	.	0	.	0
19dzgb	block1	42	untsheg	303	303	303	1	1
19dzgb	block1	60	color	190	190	190	1	1
19dzgb	block1	60	color	.	.	0	.	0
19dzgb	block1	60	color	199	199	199	1	1
19dzgb	block1	46	color	179	179	486	1	2
19dzgb	block1	46	color	283	283	283	1	1
19dzgb	block1	46	color	95	95	95	1	1
19dzgb	block1	55	color	176	176	176	1	1
19dzgb	block1	55	color	235	528	528	2	2
19dzgb	block1	55	color	.	.	0	.	0
19dzgb	block1	25	untsheg	301	301	301	1	1
19dzgb	block1	25	untsheg	200	200	200	1	1
19dzgb	block1	25	untsheg	468	468	468	1	1
19dzgb	block1	15	untsheg	.	.	0	.	0
19dzgb	block1	15	untsheg	196	196	196	1	1
19dzgb	block1	15	untsheg	.	.	0	.	0
19dzgb	block1	44	color	212	212	212	1	1
19dzgb	block1	44	color	273	273	273	1	1
19dzgb	block1	44	color	279	279	279	1	1
19dzgb	block1	75	color	466	466	466	1	1
19dzgb	block1	75	color	233	233	233	1	1
19dzgb	block1	75	color	166	166	166	1	1
19dzgb	block1	66	color	108	108	278	1	2
19dzgb	block1	66	color	240	240	240	1	1
19dzgb	block1	66	color	263	263	263	1	1
19dzgb	block1	62	color	220	364	1806	2	5
19dzgb	block1	62	color	179	179	179	1	1
19dzgb	block1	62	color	.	.	0	.	0
19dzgb	block1	54	color	362	362	362	1	1
19dzgb	block1	54	color	282	282	282	1	1
19dzgb	block1	54	color	217	217	217	1	1
19dzgb	block1	71	color	416	416	416	1	1
19dzgb	block1	71	color	.	.	0	.	0
19dzgb	block1	71	color	251	251	251	1	1
19dzgb	block1	53	color	248	525	736	2	3
19dzgb	block1	53	color	245	245	245	1	1
19dzgb	block1	53	color	466	466	466	1	1
19dzgb	block1	9	untsheg	240	411	411	2	2
19dzgb	block1	9	untsheg	.	.	0	.	0
19dzgb	block1	9	untsheg	321	321	321	1	1
19dzgb	block1	33	untsheg	229	229	689	1	2
19dzgb	block1	33	untsheg	220	220	381	1	2
19dzgb	block1	33	untsheg	162	162	162	1	1
19dzgb	block1	19	untsheg	185	185	333	1	2
19dzgb	block1	19	untsheg	293	293	293	1	1
19dzgb	block1	19	untsheg	435	693	693	2	2
19dzgb	block1	67	color	290	290	290	1	1
19dzgb	block1	67	color	154	154	154	1	1
19dzgb	block1	67	color	288	465	573	2	3
19dzgb	block1	45	color	364	364	364	1	1
19dzgb	block1	45	color	236	236	236	1	1
19dzgb	block1	45	color	232	232	232	1	1
19dzgb	block1	7	untsheg	327	327	327	1	1
19dzgb	block1	7	untsheg	308	308	308	1	1
19dzgb	block1	7	untsheg	267	267	267	1	1
19dzgb	block1	49	color	428	428	428	1	1
[truncated: 9,899 more rows]
